# Supplementary material for: Comparative Transcriptome Analysis Identifies Genes Putatively Involved in 20-Hydroxyecdysone Biosynthesis in Cyanotis arachnoidea
Source: Int J Mol Sci. 2018 Jun 27;19(7):1885. doi: 10.3390/ijms19071885 (PMC6073978; doi:10.3390/ijms19071885)
Supplement: Supplementary file 1 [file ijms-19-01885-s001.zip]

Archive with 2 entries (2 files):
- Table S1 and Figures.pdf
- Table S2.xls
