# Supplementary material for: Comparative Transcriptome Analysis Identifies Genes Putatively Involved in 20-Hydroxyecdysone Biosynthesis in Cyanotis arachnoidea
Source: Int J Mol Sci. 2018 Jun 27;19(7):1885. doi: 10.3390/ijms19071885 (PMC6073978; doi:10.3390/ijms19071885)
Supplement: Supplementary file 1 [file ijms-19-01885-s001.zip › Table S2.xls]

## Sheet: Sheet1
Table S2. List of DEGs between leaves and roots of C. arachnoidea.
Minus log2FoldChange value means down-regulated unigenes. Inf represents the unigenes only express in C. arachnoidea roots while 0 represents unigenes only express in leaves.
Unigene id	length	baseMean-Leaf	baseMean-Root	log2FoldChange	p value	NR.id.and.Des	swiss.id	swiss.Des	kegg.id	kegg.term	KO_ENTRY	KO_name	KO_Definition	GO.id	GO.term
comp100819_c0_seq1	343	0	32.3306	Inf	0.0404162
comp100961_c0_seq1	357	0	35.4594	Inf	0.0340385
comp101197_c0_seq1	350	0	39.6311	Inf	0.027491
comp10148_c0_seq1	327	0	31.2877	Inf	0.0428868
comp102159_c0_seq1	403	0	29.2018	Inf	0.0484827
comp102239_c0_seq1	354	39.3126	0	0	0.0307166
comp102473_c0_seq1	311	0	32.3306	Inf	0.0404162
comp102601_c0_seq1	303	0	32.3306	Inf	0.0404162
comp103463_c0_seq1	305	0	31.2877	Inf	0.0428868
comp103515_c0_seq1	309	0	29.2018	Inf	0.0484827
comp104031_c0_seq1	302	34.5184	0	0	0.0392173
comp104679_c0_seq1	330	30.683	0	0	0.0484564
comp106003_c0_seq1	499	0	29.2018	Inf	0.0484827
comp106553_c0_seq1	441	0	29.2018	Inf	0.0484827
comp107639_c0_seq1	490	0	29.2018	Inf	0.0484827
comp107664_c0_seq1	357	0	36.5023	Inf	0.0322146
comp107695_c0_seq1	311	0	41.7169	Inf	0.0248679
comp108234_c0_seq1	358	0	30.2448	Inf	0.0455653
comp111961_c0_seq1	310	0	34.4165	Inf	0.0360058
comp112480_c0_seq1	358	0	33.3735	Inf	0.0381284
comp115012_c0_seq1	317	0	30.2448	Inf	0.0455653
comp115255_c0_seq1	303	0	35.4594	Inf	0.0340385
comp115714_c0_seq1	319	34.5184	0	0	0.0392173	gi|671743675|ref|YP_009051214.1|cytochrome c oxidase subunit III (mitochondrion) [Galdieria sulphuraria] >gi|667752753|gb|AIG92660.1| cytochrome c oxidase subunit III (mitochondrion) [Galdieria sulphuraria]	sp|Q38PR6|COX3_MAMPR	Cytochrome c oxidase subunit 3 OS=Mammuthus primigenius GN=MT-CO3 PE=3 SV=2	ko00190;ko04260	Oxidative phosphorylation|Cardiac muscle contraction	K02262	COX3	cytochrome c oxidase subunit 3	GO:0019646;GO:0016021;GO:0005739;GO:0004129	aerobic electron transport chain|integral component of membrane|mitochondrion|cytochrome-c oxidase activity
comp118089_c0_seq1	320	0	35.4594	Inf	0.0340385
comp120701_c0_seq1	361	0	37.5452	Inf	0.0305223
comp13198_c0_seq1	336	0	33.3735	Inf	0.0381284
comp16341_c0_seq1	340	0	36.5023	Inf	0.0322146
comp16397_c0_seq1	711	0	29.2018	Inf	0.0484827
comp2139_c0_seq1	335	0	30.2448	Inf	0.0455653
comp21843_c1_seq1	361	35.4772	0	0	0.0372787
comp21845_c0_seq1	433	0	63.6183	Inf	0.0112913
comp21853_c0_seq1	388	0	57.3608	Inf	0.013548
comp21869_c0_seq1	1155	4.79422	111.593	4.5408	0.0383851
comp21875_c0_seq1	554	0	40.674	Inf	0.0261327
comp21880_c0_seq1	368	0	35.4594	Inf	0.0340385	gi|671144611|ref|XP_008711702.1|hypothetical protein HMPREF1541_01180 [Cyphellophora europaea CBS 101466] >gi|568124405|gb|ETN46990.1| hypothetical protein HMPREF1541_01180 [Cyphellophora europaea CBS 101466]	sp|P22151|GRG1_NEUCR	Glucose-repressible gene protein OS=Neurospora crassa (strain ATCC 24698 / 74-OR23-1A / CBS 708.71 / DSM 1257 / FGSC 987) GN=grg-1 PE=2 SV=1
comp21889_c0_seq1	540	48.901	0	0	0.0201414
comp21893_c0_seq1	808	78.6252	0	0	0.00866774
comp21918_c0_seq1	558	0	36.5023	Inf	0.0322146	gi|743761886|ref|XP_010905318.1|PREDICTED: brefeldin A-inhibited guanine nucleotide-exchange protein 5 isoform X3 [Elaeis guineensis]	sp|F4IXW2|BIG5_ARATH	Brefeldin A-inhibited guanine nucleotide-exchange protein 5 OS=Arabidopsis thaliana GN=BIG5 PE=1 SV=2						GO:0010638;GO:0042742;GO:0005769;GO:0009887;GO:0005086;GO:0032012;GO:0009888;GO:0016192;GO:0040007;GO:0005829;GO:0005802;GO:0033044	positive regulation of organelle organization|defense response to bacterium|early endosome|organ morphogenesis|ARF guanyl-nucleotide exchange factor activity|regulation of ARF protein signal transduction|tissue development|vesicle-mediated transport|growth|cytosol|trans-Golgi network|regulation of chromosome organization
comp21919_c0_seq1	548	81.5017	0	0	0.00811163
comp21944_c0_seq1	594	43.148	0	0	0.0256734
comp21964_c0_seq1	367	30.683	0	0	0.0484564
comp21989_c0_seq1	854	44.1068	0	0	0.0245997
comp21994_c0_seq1	1055	42.1891	0	0	0.0268162	gi|695007176|ref|XP_009390125.1|PREDICTED: GDSL esterase/lipase At1g29670-like [Musa acuminata subsp. malaccensis]	sp|Q9FNP2|GDL75_ARATH	GDSL esterase/lipase At5g08460 OS=Arabidopsis thaliana GN=At5g08460 PE=2 SV=1						GO:0006629;GO:0016788	lipid metabolic process|hydrolase activity, acting on ester bonds
comp21997_c0_seq1	540	30.683	0	0	0.0484564
comp22009_c0_seq1	463	0	44.8457	Inf	0.021561
comp22022_c0_seq1	706	57.5306	0	0	0.0149841
comp22040_c0_seq1	817	168.757	4.17169	-5.33817	0.0140289
comp22047_c0_seq1	792	190.81	0	0	0.00105189	gi|672201366|ref|XP_008778120.1|PREDICTED: protein YABBY 2-like isoform X1 [Phoenix dactylifera]	sp|Q10FZ7|YAB2_ORYSJ	Protein YABBY 2 OS=Oryza sativa subsp. japonica GN=YAB2 PE=2 SV=1
comp22067_c0_seq1	1431	0	39.6311	Inf	0.027491	gi|672187798|ref|XP_008813423.1|PREDICTED: probable ADP-ribosylation factor GTPase-activating protein AGD11 isoform X2 [Phoenix dactylifera]	sp|Q8L7A4|AGD11_ARATH	Probable ADP-ribosylation factor GTPase-activating protein AGD11 OS=Arabidopsis thaliana GN=AGD11 PE=2 SV=1	ko04144	Endocytosis	K12486	SMAP	stromal membrane-associated protein	GO:0032312;GO:0008060;GO:0008270	regulation of ARF GTPase activity|ARF GTPase activator activity|zinc ion binding
comp22076_c0_seq1	938	34.5184	0	0	0.0392173	gi|695048812|ref|XP_009412322.1|PREDICTED: ABC transporter G family member 22-like isoform X2 [Musa acuminata subsp. malaccensis]	sp|Q93YS4|AB22G_ARATH	ABC transporter G family member 22 OS=Arabidopsis thaliana GN=ABCG22 PE=1 SV=1						GO:0006200;GO:0005524;GO:0016887;GO:0005886	ATP catabolic process|ATP binding|ATPase activity|plasma membrane
comp22093_c0_seq1	561	0	31.2877	Inf	0.0428868	gi|695019328|ref|XP_009396667.1|PREDICTED: uncharacterized protein LOC103981649 [Musa acuminata subsp. malaccensis]								GO:0003677	DNA binding
comp22109_c0_seq1	725	0.958844	159.567	7.37865	0.0037931	gi|695049325|ref|XP_009412596.1|PREDICTED: ABC transporter G family member 6-like [Musa acuminata subsp. malaccensis]	sp|Q9M2V7|AB16G_ARATH	ABC transporter G family member 16 OS=Arabidopsis thaliana GN=ABCG16 PE=2 SV=2						GO:0007034;GO:0009624;GO:0005775;GO:0016021;GO:0016887;GO:0006200;GO:0005886;GO:0005524	vacuolar transport|response to nematode|vacuolar lumen|integral component of membrane|ATPase activity|ATP catabolic process|plasma membrane|ATP binding
comp22147_c0_seq1	951	0	41.7169	Inf	0.0248679	gi|743760340|ref|XP_010936405.1|PREDICTED: putative F-box protein At5g55150 [Elaeis guineensis]	sp|Q9SIX0|FB106_ARATH	Putative F-box protein At2g16290 OS=Arabidopsis thaliana GN=At2g16290 PE=4 SV=1						GO:0005739	mitochondrion
comp22194_c0_seq1	684	0	33.3735	Inf	0.0381284	gi|672116672|ref|XP_008781506.1|PREDICTED: uncharacterized protein LOC103701277 [Phoenix dactylifera]	sp|Q65KJ5|FOSB_BACLD	Metallothiol transferase FosB OS=Bacillus licheniformis (strain DSM 13 / ATCC 14580) GN=fosB PE=3 SV=1
comp22206_c0_seq1	966	0	64.6612	Inf	0.0109749
comp22207_c0_seq1	652	0	36.5023	Inf	0.0322146
comp22208_c0_seq1	717	60.4072	0	0	0.0137602
comp22217_c0_seq1	692	0	47.9744	Inf	0.0188722	gi|639561788|gb|KDN39514.1|hypothetical protein RSAG8_08809, partial [Rhizoctonia solani AG-8 WAC10335]
comp22257_c0_seq1	756	0	175.211	Inf	0.00115644	gi|565364260|ref|XP_006348844.1|PREDICTED: E3 ubiquitin-protein ligase ATL41-like [Solanum tuberosum]	sp|Q8L9T5|ATL2_ARATH	RING-H2 finger protein ATL2 OS=Arabidopsis thaliana GN=ATL2 PE=2 SV=2						GO:0008270	zinc ion binding
comp22259_c0_seq1	401	0	58.4037	Inf	0.0131214
comp22260_c0_seq1	733	193.686	0	0	0.00101016
comp22266_c0_seq1	493	0	61.5324	Inf	0.0119697
comp22309_c0_seq1	939	0	35.4594	Inf	0.0340385	gi|672199877|ref|XP_008777731.1|PREDICTED: GDSL esterase/lipase At1g31550-like [Phoenix dactylifera]	sp|Q9FXJ2|GDL7_ARATH	GDSL esterase/lipase At1g28580 OS=Arabidopsis thaliana GN=At1g28580 PE=2 SV=1
comp22315_c0_seq1	776	46.0245	0	0	0.0226397	gi|672168960|ref|XP_008804498.1|PREDICTED: uncharacterized protein LOC103717771 [Phoenix dactylifera]	sp|Q8LC53|EPF2_ARATH	Protein EPIDERMAL PATTERNING FACTOR 2 OS=Arabidopsis thaliana GN=EPF2 PE=2 SV=1
comp22349_c0_seq1	334	0	36.5023	Inf	0.0322146
comp22355_c0_seq1	376	35.4772	0	0	0.0372787
comp22385_c0_seq1	574	47.9422	0	0	0.0209163	gi|255536847|ref|XP_002509490.1|DNA binding protein, putative [Ricinus communis] >gi|223549389|gb|EEF50877.1| DNA binding protein, putative [Ricinus communis]	sp|Q58FS3|RAD_ANTMA	Transcription factor RADIALIS OS=Antirrhinum majus GN=RAD PE=1 SV=1						GO:0009908;GO:0006355;GO:0003677;GO:0048262;GO:0003682;GO:0005634;GO:0006351	flower development|regulation of transcription, DNA-templated|DNA binding|determination of dorsal/ventral asymmetry|chromatin binding|nucleus|transcription, DNA-templated
comp22396_c0_seq1	855	0	31.2877	Inf	0.0428868	gi|743832777|ref|XP_010935073.1|PREDICTED: DNA-(apurinic or apyrimidinic site) lyase 2 [Elaeis guineensis]	sp|Q5E9N9|APEX2_BOVIN	DNA-(apurinic or apyrimidinic site) lyase 2 OS=Bos taurus GN=APEX2 PE=2 SV=1	ko03410	Base excision repair	K10772	APEX2	AP endonuclease 2	GO:0004519;GO:0090305;GO:0003677;GO:0005622;GO:0048573;GO:0008270;GO:0006281	endonuclease activity|nucleic acid phosphodiester bond hydrolysis|DNA binding|intracellular|photoperiodism, flowering|zinc ion binding|DNA repair
comp22414_c0_seq1	933	32.6007	0	0	0.0435168	gi|695041279|ref|XP_009408243.1|PREDICTED: protein ECERIFERUM 26-like [Musa acuminata subsp. malaccensis]	sp|Q39048|CER2_ARATH	Protein ECERIFERUM 1 OS=Arabidopsis thaliana GN=CER2 PE=2 SV=1						GO:0010025;GO:0042335;GO:0016747;GO:0042761;GO:0042546;GO:0019344;GO:0005783	wax biosynthetic process|cuticle development|transferase activity, transferring acyl groups other than amino-acyl groups|very long-chain fatty acid biosynthetic process|cell wall biogenesis|cysteine biosynthetic process|endoplasmic reticulum
comp22456_c0_seq1	892	0	30.2448	Inf	0.0455653	gi|763810363|gb|KJB77265.1|hypothetical protein B456_012G128600 [Gossypium raimondii]								GO:0009607;GO:0006952	response to biotic stimulus|defense response
comp22461_c0_seq1	381	33.5595	0	0	0.041294
comp22462_c0_seq1	340	0	47.9744	Inf	0.0188722
comp22510_c0_seq1	751	0	65.7041	Inf	0.0106722
comp22530_c0_seq1	513	0	29.2018	Inf	0.0484827	gi|743781106|ref|XP_010920763.1|PREDICTED: UPF0014 membrane protein STAR2 [Elaeis guineensis]
comp22561_c0_seq1	949	114.102	2.08585	-5.77355	0.0163442
comp22590_c0_seq1	674	42.1891	0	0	0.0268162	gi|731377560|ref|XP_010667907.1|PREDICTED: uncharacterized protein LOC104884903 [Beta vulgaris subsp. vulgaris]
comp22596_c0_seq1	576	0	31.2877	Inf	0.0428868	gi|749879918|gb|KIJ49516.1|hypothetical protein M422DRAFT_27883 [Sphaerobolus stellatus SS14]
comp22598_c0_seq1	386	0	51.1032	Inf	0.0167269
comp22606_c0_seq1	767	0	42.7598	Inf	0.0236889	gi|672159073|ref|XP_008799288.1|PREDICTED: CASP-like protein MA4_106O17.50 [Phoenix dactylifera]	sp|Q1EPG7|CSPL1_MUSAC	CASP-like protein MA4_106O17.50 OS=Musa acuminata GN=MA4_106O17.50 PE=2 SV=1						GO:0016021;GO:0005886	integral component of membrane|plasma membrane
comp22620_c0_seq1	587	48.901	0	0	0.0201414	gi|388496562|gb|AFK36347.1|unknown [Lotus japonicus]	sp|P53777|MLP1_DROME	Muscle LIM protein 1 OS=Drosophila melanogaster GN=Mlp60A PE=2 SV=1
comp22638_c0_seq2	1884	86.2959	0	0	0.00727435
comp22641_c0_seq1	1006	0	54.232	Inf	0.0149873	gi|514780007|ref|XP_004969491.1|PREDICTED: NAC domain-containing protein 8-like [Setaria italica]	sp|Q6NQK2|NAC8_ARATH	NAC domain-containing protein 8 OS=Arabidopsis thaliana GN=NAC008 PE=2 SV=1						GO:0010413;GO:0045893;GO:0003677;GO:0045492;GO:0003700;GO:0007275;GO:2000652;GO:0005634	glucuronoxylan metabolic process|positive regulation of transcription, DNA-templated|DNA binding|xylan biosynthetic process|sequence-specific DNA binding transcription factor activity|multicellular organismal development|regulation of secondary cell wall biogenesis|nucleus
comp22653_c0_seq1	514	0	68.8329	Inf	0.00983709
comp22677_c0_seq1	422	0	39.6311	Inf	0.027491
comp22698_c0_seq1	1846	59.4483	0	0	0.0141487	gi|743788193|ref|XP_010922604.1|PREDICTED: peptide-N4-(N-acetyl-beta-glucosaminyl)asparagine amidase A-like [Elaeis guineensis]	sp|P81898|PNAA_PRUDU	Peptide-N4-(N-acetyl-beta-glucosaminyl)asparagine amidase A OS=Prunus dulcis PE=1 SV=2
comp22700_c0_seq1	749	0	58.4037	Inf	0.0131214
comp22755_c0_seq1	943	83.4194	0	0	0.00776429
comp22768_c0_seq1	543	30.683	0	0	0.0484564
comp22817_c0_seq1	607	0	51.1032	Inf	0.0167269	gi|573914054|ref|XP_006644701.1|PREDICTED: serine/arginine repetitive matrix protein 2-like [Oryza brachyantha]								GO:0003677;GO:0009536	DNA binding|plastid
comp22821_c0_seq1	724	79.584	0	0	0.00847738
comp22879_c0_seq1	806	36.4361	0	0	0.0354685	gi|672109133|ref|XP_008788632.1|PREDICTED: zinc finger protein MAGPIE-like [Phoenix dactylifera]
comp22881_c0_seq1	1067	158.209	7.30046	-4.4377	0.0318116	gi|695015547|ref|XP_009394650.1|PREDICTED: dnaJ homolog subfamily B member 3-like [Musa acuminata subsp. malaccensis]	sp|Q4R7Y5|DNJB6_MACFA	DnaJ homolog subfamily B member 6 OS=Macaca fascicularis GN=DNAJB6 PE=2 SV=1						GO:0006457;GO:0009644;GO:0031072;GO:0042542;GO:0005634;GO:0009408;GO:0005739	protein folding|response to high light intensity|heat shock protein binding|response to hydrogen peroxide|nucleus|response to heat|mitochondrion
comp22894_c0_seq2	883	45.0657	0	0	0.0235901	gi|731317028|ref|XP_010667308.1|PREDICTED: uncharacterized protein LOC104884364 [Beta vulgaris subsp. vulgaris]	sp|P0C2F6|RNHX1_ARATH	Putative ribonuclease H protein At1g65750 OS=Arabidopsis thaliana GN=At1g65750 PE=3 SV=1						GO:0004523;GO:0003964;GO:0006278;GO:0003723	RNA-DNA hybrid ribonuclease activity|RNA-directed DNA polymerase activity|RNA-dependent DNA replication|RNA binding
comp22914_c0_seq1	1207	0	41.7169	Inf	0.0248679	gi|672122769|ref|XP_008784724.1|PREDICTED: xyloglucan galactosyltransferase KATAMARI1 homolog [Phoenix dactylifera]	sp|Q8H038|KATAM_ORYSJ	Xyloglucan galactosyltransferase KATAMARI1 homolog OS=Oryza sativa subsp. japonica GN=Os03g0144800 PE=2 SV=1						GO:0030173;GO:0010256;GO:0005768;GO:0009863;GO:0005802;GO:0009826;GO:0009969;GO:0016757;GO:0042353	integral component of Golgi membrane|endomembrane system organization|endosome|salicylic acid mediated signaling pathway|trans-Golgi network|unidimensional cell growth|xyloglucan biosynthetic process|transferase activity, transferring glycosyl groups|fucose biosynthetic process
comp22929_c0_seq2	644	0	41.7169	Inf	0.0248679
comp22950_c0_seq1	3135	1.91769	88.6484	5.53066	0.0243687	gi|672170421|ref|XP_008805268.1|PREDICTED: uncharacterized protein LOC103718296 isoform X5 [Phoenix dactylifera]
comp22961_c0_seq1	353	0	40.674	Inf	0.0261327	gi|672193392|ref|XP_008776019.1|PREDICTED: GDSL esterase/lipase At5g03610-like [Phoenix dactylifera]	sp|Q9SF94|GDL50_ARATH	GDSL esterase/lipase At3g09930 OS=Arabidopsis thaliana GN=At3g09930 PE=2 SV=1						GO:0016788;GO:0016023;GO:0006629	hydrolase activity, acting on ester bonds|cytoplasmic membrane-bounded vesicle|lipid metabolic process
comp22964_c0_seq1	305	0	32.3306	Inf	0.0404162
comp22988_c0_seq2	311	0	50.0603	Inf	0.0173905
comp23000_c0_seq1	397	52.7364	0	0	0.0175058
comp23018_c0_seq1	1339	0	44.8457	Inf	0.021561	gi|672196332|ref|XP_008776777.1|PREDICTED: uncharacterized protein LOC103696833 [Phoenix dactylifera]
comp23043_c0_seq1	312	0	71.9617	Inf	0.00909478	gi|747063976|ref|XP_011078556.1|PREDICTED: LOW QUALITY PROTEIN: ARS-binding protein 1-like, partial [Sesamum indicum]
comp23050_c0_seq1	593	0	33.3735	Inf	0.0381284	gi|695029585|ref|XP_009402222.1|PREDICTED: uncharacterized protein LOC103986070 [Musa acuminata subsp. malaccensis]
comp23109_c0_seq1	739	213.822	0	0	0.000770537	gi|672121604|ref|XP_008784104.1|PREDICTED: protein YLS9-like [Phoenix dactylifera]	sp|Q9SJ52|YLS9_ARATH	Protein YLS9 OS=Arabidopsis thaliana GN=YLS9 PE=2 SV=1
comp23140_c0_seq1	959	75.7487	0	0	0.00927188
comp23158_c0_seq1	1148	35.4772	0	0	0.0372787	gi|695022670|ref|XP_009398472.1|PREDICTED: aluminum-activated malate transporter 12 [Musa acuminata subsp. malaccensis]	sp|O49696|ALMTC_ARATH	Aluminum-activated malate transporter 12 OS=Arabidopsis thaliana GN=ALMT12 PE=2 SV=1						GO:0015743	malate transport
comp23179_c0_seq1	364	34.5184	0	0	0.0392173
comp23201_c0_seq1	982	0	38.5881	Inf	0.0289511	gi|695055173|ref|XP_009415751.1|PREDICTED: E3 ubiquitin-protein ligase ATL42-like [Musa acuminata subsp. malaccensis]	sp|Q5XF85|ATL42_ARATH	E3 ubiquitin-protein ligase ATL42 OS=Arabidopsis thaliana GN=ATL42 PE=1 SV=2
comp23202_c0_seq1	384	48.901	0	0	0.0201414
comp23211_c0_seq1	381	0	118.893	Inf	0.0031442		sp|Q6PLS1|POLG_ASGVK	Genome polyprotein OS=Apple stem grooving virus (strain Korea) PE=3 SV=1
comp23235_c0_seq1	393	33.5595	0	0	0.041294
comp23245_c0_seq1	1272	0	71.9617	Inf	0.00909478
comp23276_c0_seq1	367	46.0245	0	0	0.0226397
comp23283_c0_seq1	317	69.0368	0	0	0.0109183
comp23298_c0_seq1	906	0	302.448	Inf	0.000245361	gi|672195361|ref|XP_008776531.1|PREDICTED: uncharacterized protein LOC103696625 [Phoenix dactylifera]								GO:0016020	membrane
comp23305_c0_seq1	319	33.5595	0	0	0.041294
comp23316_c0_seq1	500	0	41.7169	Inf	0.0248679
comp23391_c0_seq1	598	0	35.4594	Inf	0.0340385
comp23405_c0_seq1	629	0	39.6311	Inf	0.027491
comp23417_c0_seq2	448	35.4772	0	0	0.0372787
comp23435_c0_seq1	550	0	32.3306	Inf	0.0404162
comp23440_c0_seq1	555	15.3415	205.456	3.74332	0.0497161		sp|Q9FZE4|CLE9_ARATH	CLAVATA3/ESR (CLE)-related protein 9 OS=Arabidopsis thaliana GN=CLE9 PE=2 SV=2
comp23448_c0_seq1	367	0	31.2877	Inf	0.0428868
comp23458_c0_seq1	397	0	30.2448	Inf	0.0455653
comp23493_c0_seq1	604	0	31.2877	Inf	0.0428868
comp23509_c0_seq1	546	59.4483	0	0	0.0141487
comp23518_c0_seq1	855	0	55.2749	Inf	0.0144783
comp23570_c0_seq1	1163	34.5184	0	0	0.0392173	gi|695017828|ref|XP_009395857.1|PREDICTED: GDSL esterase/lipase At2g04570-like [Musa acuminata subsp. malaccensis]	sp|Q9SJB4|GDL34_ARATH	GDSL esterase/lipase At2g04570 OS=Arabidopsis thaliana GN=At2g04570 PE=2 SV=1						GO:0006629;GO:0052689	lipid metabolic process|carboxylic ester hydrolase activity
comp23591_c0_seq1	629	54.6541	0	0	0.0164118
comp23628_c0_seq1	325	36.4361	0	0	0.0354685
comp23647_c0_seq1	785	0	178.34	Inf	0.00110269	gi|743856853|ref|XP_010941968.1|PREDICTED: pathogenesis-related protein PRB1-3-like [Elaeis guineensis]	sp|Q05968|PR1_HORVU	Pathogenesis-related protein 1 OS=Hordeum vulgare PE=2 SV=1	ko04075;ko04626	Plant hormone signal transduction|Plant-pathogen interaction	K13449	PR1	pathogenesis-related protein 1	GO:0009607;GO:0005576;GO:0006952	response to biotic stimulus|extracellular region|defense response
comp23698_c0_seq1	465	34.5184	0	0	0.0392173
comp23749_c0_seq1	433	0	41.7169	Inf	0.0248679
comp23753_c0_seq1	1445	46.0245	0	0	0.0226397	gi|695040266|ref|XP_009407703.1|PREDICTED: DNA-directed RNA polymerase I subunit rpa1-like [Musa acuminata subsp. malaccensis]	sp|O35134|RPA1_MOUSE	DNA-directed RNA polymerase I subunit RPA1 OS=Mus musculus GN=Polr1a PE=1 SV=2	ko03020;ko00230;ko00240	RNA polymerase|Purine metabolism|Pyrimidine metabolism	K02999	RPA1, POLR1A	DNA-directed RNA polymerase I subunit RPA1	GO:0003899;GO:0008270;GO:0009506;GO:0006606;GO:0006354;GO:0003677;GO:0006406;GO:0005634	DNA-directed RNA polymerase activity|zinc ion binding|plasmodesma|protein import into nucleus|DNA-templated transcription, elongation|DNA binding|mRNA export from nucleus|nucleus
comp23755_c0_seq1	454	38.3538	0	0	0.032196
comp23757_c0_seq1	1321	59.4483	1.04292	-5.83293	0.032231
comp23761_c0_seq1	751	0	30.2448	Inf	0.0455653	gi|695020855|ref|XP_009397495.1|PREDICTED: dirigent protein 25 [Musa acuminata subsp. malaccensis]	sp|Q9SIA8|DIR10_ARATH	Dirigent protein 10 OS=Arabidopsis thaliana GN=DIR10 PE=2 SV=1
comp23764_c0_seq2	1144	0	56.3178	Inf	0.0139995	gi|460389456|ref|XP_004240368.1|PREDICTED: zinc transporter 2 [Solanum lycopersicum]	sp|Q94DG6|ZIP1_ORYSJ	Zinc transporter 1 OS=Oryza sativa subsp. japonica GN=ZIP1 PE=1 SV=1						GO:0030001;GO:0016020;GO:0032440;GO:0046873;GO:0055114;GO:0055085	metal ion transport|membrane|2-alkenal reductase [NAD(P)] activity|metal ion transmembrane transporter activity|oxidation-reduction process|transmembrane transport
comp23806_c0_seq1	504	0	30.2448	Inf	0.0455653
comp23811_c0_seq2	695	52.7364	0	0	0.0175058	gi|695065189|ref|XP_009421178.1|PREDICTED: protein PHYTOCHROME KINASE SUBSTRATE 4-like [Musa acuminata subsp. malaccensis]
comp23820_c0_seq1	1311	23.9711	305.576	3.67217	0.0426668	gi|743770634|ref|XP_010915608.1|PREDICTED: GDSL esterase/lipase At5g45910-like [Elaeis guineensis]	sp|Q9FJ45|GDL83_ARATH	GDSL esterase/lipase At5g45910 OS=Arabidopsis thaliana GN=At5g45910 PE=2 SV=1						GO:0016788;GO:0016023;GO:0005773;GO:0005618;GO:0006629	hydrolase activity, acting on ester bonds|cytoplasmic membrane-bounded vesicle|vacuole|cell wall|lipid metabolic process
comp23826_c0_seq1	1158	39.3126	0	0	0.0307166	gi|695003746|ref|XP_009387118.1|PREDICTED: transcription factor FAMA-like [Musa acuminata subsp. malaccensis]	sp|Q56YJ8|FAMA_ARATH	Transcription factor FAMA OS=Arabidopsis thaliana GN=FMA PE=1 SV=1
comp23840_c0_seq1	428	37.3949	0	0	0.0337772
comp23849_c0_seq1	305	0	70.9187	Inf	0.00933304
comp23869_c0_seq1	442	0	34.4165	Inf	0.0360058	gi|695035734|ref|XP_009405296.1|PREDICTED: probable fatty acyl-CoA reductase 4 [Musa acuminata subsp. malaccensis]	sp|Q0WRB0|FACR5_ARATH	Probable fatty acyl-CoA reductase 5 OS=Arabidopsis thaliana GN=FAR5 PE=2 SV=1	ko04146;ko00073	Peroxisome|Cutin, suberine and wax biosynthesis	K13356	FAR	fatty acyl-CoA reductase	GO:0080019	fatty-acyl-CoA reductase (alcohol-forming) activity
comp23912_c0_seq1	307	2.87653	82.3909	4.84008	0.0399662	gi|695043441|ref|XP_009409412.1|PREDICTED: GDSL esterase/lipase At1g28600-like [Musa acuminata subsp. malaccensis]	sp|Q9FJ45|GDL83_ARATH	GDSL esterase/lipase At5g45910 OS=Arabidopsis thaliana GN=At5g45910 PE=2 SV=1						GO:0005618;GO:0006629;GO:0016788	cell wall|lipid metabolic process|hydrolase activity, acting on ester bonds
comp23950_c0_seq1	688	14.3827	429.684	4.90087	0.00873788
comp23993_c0_seq1	699	0.958844	233.615	7.92862	0.00140392	gi|695036579|ref|XP_009405753.1|PREDICTED: probable WRKY transcription factor 43 [Musa acuminata subsp. malaccensis]	sp|Q8GY11|WRK43_ARATH	Probable WRKY transcription factor 43 OS=Arabidopsis thaliana GN=WRKY43 PE=1 SV=1						GO:0043565;GO:0003700;GO:0006355	sequence-specific DNA binding|sequence-specific DNA binding transcription factor activity|regulation of transcription, DNA-templated
comp24017_c0_seq1	384	34.5184	0	0	0.0392173
comp24073_c0_seq1	610	41.2303	0	0	0.0280335	gi|672207982|ref|XP_008779983.1|PREDICTED: benzyl alcohol O-benzoyltransferase-like, partial [Phoenix dactylifera]	sp|Q8GT21|BEBT_CLABR	Benzyl alcohol O-benzoyltransferase OS=Clarkia breweri PE=1 SV=1						GO:0050643;GO:0010327	10-deacetylbaccatin III 10-O-acetyltransferase activity|acetyl CoA:(Z)-3-hexen-1-ol acetyltransferase activity
comp24092_c0_seq1	695	0	29.2018	Inf	0.0484827	gi|743865726|ref|XP_010904891.1|PREDICTED: zinc finger protein NUTCRACKER-like [Elaeis guineensis]								GO:0046872;GO:0003676	metal ion binding|nucleic acid binding
comp24095_c0_seq1	328	0	33.3735	Inf	0.0381284
comp24104_c0_seq1	1124	1.91769	87.6055	5.51358	0.0249064
comp24144_c0_seq1	1291	50.8187	0	0	0.0187395	gi|672205591|ref|XP_008779209.1|PREDICTED: inactive leucine-rich repeat receptor-like serine/threonine-protein kinase At1g60630 [Phoenix dactylifera]	sp|Q84MA9|Y1063_ARATH	Inactive leucine-rich repeat receptor-like serine/threonine-protein kinase At1g60630 OS=Arabidopsis thaliana GN=At1g60630 PE=2 SV=1						GO:0004672;GO:0006468;GO:0005524	protein kinase activity|protein phosphorylation|ATP binding
comp24166_c0_seq1	548	0	38.5881	Inf	0.0289511
comp24170_c0_seq1	640	39.3126	0	0	0.0307166
comp24223_c0_seq1	333	36.4361	0	0	0.0354685
comp24247_c0_seq1	621	0	42.7598	Inf	0.0236889
comp24263_c0_seq1	478	0	36.5023	Inf	0.0322146
comp24275_c0_seq1	474	35.4772	0	0	0.0372787
comp24308_c0_seq1	560	39.3126	0	0	0.0307166
comp24310_c0_seq1	589	0	36.5023	Inf	0.0322146	gi|695008670|ref|XP_009390937.1|PREDICTED: myb-related protein 305-like [Musa acuminata subsp. malaccensis]	sp|Q9LDE1|MY108_ARATH	Transcription factor MYB108 OS=Arabidopsis thaliana GN=MYB108 PE=1 SV=1						GO:0003677;GO:0003682	DNA binding|chromatin binding
comp24353_c0_seq1	485	5.75306	226.314	5.29785	0.0103798	gi|672152363|ref|XP_008797490.1|PREDICTED: transcription factor bHLH149-like [Phoenix dactylifera]
comp24376_c0_seq2	1142	0	165.825	Inf	0.00133955	gi|743848850|ref|XP_010939468.1|PREDICTED: transcription factor bHLH18-like [Elaeis guineensis]	sp|Q9T072|BH025_ARATH	Transcription factor bHLH25 OS=Arabidopsis thaliana GN=BHLH25 PE=2 SV=2						GO:0046983	protein dimerization activity
comp24382_c0_seq1	512	52.7364	0	0	0.0175058	gi|695073833|ref|XP_009384096.1|PREDICTED: uncharacterized protein LOC103971724 [Musa acuminata subsp. malaccensis]								GO:0009536	plastid
comp24400_c0_seq1	399	206.151	0	0	0.000852145
comp24432_c0_seq1	497	74.7898	0	0	0.00948529
comp24476_c0_seq1	1096	111.226	0	0	0.00416977	gi|743765206|ref|XP_010912818.1|PREDICTED: uncharacterized protein LOC105038647 [Elaeis guineensis]
comp24530_c0_seq1	460	60.4072	0	0	0.0137602
comp24564_c0_seq2	341	0	42.7598	Inf	0.0236889	gi|727551755|ref|XP_010448382.1|PREDICTED: LOW QUALITY PROTEIN: ABC transporter G family member 4-like [Camelina sativa]	sp|Q9SW08|AB4G_ARATH	ABC transporter G family member 4 OS=Arabidopsis thaliana GN=ABCG4 PE=3 SV=1						GO:0006200;GO:0005524;GO:0016887;GO:0016020	ATP catabolic process|ATP binding|ATPase activity|membrane
comp24595_c0_seq1	578	69.9956	0	0	0.0106591
comp24607_c0_seq1	665	1.91769	73.0046	5.25055	0.0340976	gi|225461064|ref|XP_002279003.1|PREDICTED: uncharacterized protein LOC100258838 [Vitis vinifera]								GO:0010413;GO:0015706;GO:0010106;GO:0006826;GO:0045492;GO:0010167	glucuronoxylan metabolic process|nitrate transport|cellular response to iron ion starvation|iron ion transport|xylan biosynthetic process|response to nitrate
comp24617_c0_seq1	378	30.683	0	0	0.0484564
comp24619_c0_seq1	544	7.67075	147.052	4.26082	0.0386256	gi|695080628|ref|XP_009387788.1|PREDICTED: uncharacterized protein LOC103974645 [Musa acuminata subsp. malaccensis]								GO:0080167	response to karrikin
comp24632_c0_seq1	530	113.144	0	0	0.00400347
comp24682_c0_seq1	345	137.115	0	0	0.00249498
comp24685_c0_seq1	348	0	45.8886	Inf	0.0205998	gi|743886339|ref|XP_010910121.1|PREDICTED: cytochrome P450 71A1-like [Elaeis guineensis]	sp|A6YIH8|C7D55_HYOMU	Premnaspirodiene oxygenase OS=Hyoscyamus muticus GN=CYP71D55 PE=1 SV=1	ko00909	Sesquiterpenoid and triterpenoid biosynthesis	K15472	CYP71D55	premnaspirodiene oxygenase	GO:0020037;GO:0016705;GO:0004497;GO:0005506;GO:0009055;GO:0055114	heme binding|oxidoreductase activity, acting on paired donors, with incorporation or reduction of molecular oxygen|monooxygenase activity|iron ion binding|electron carrier activity|oxidation-reduction process
comp24698_c0_seq1	845	60.4072	0	0	0.0137602	gi|557999417|gb|EST08851.1|SCF ubiquitin ligase, Skp1 component [Pseudozyma brasiliensis GHG001]	sp|Q39255|SKP1A_ARATH	SKP1-like protein 1A OS=Arabidopsis thaliana GN=SKP1A PE=1 SV=1	ko04110;ko04111;ko04114;ko04310;ko04350;ko04120;ko04141;ko04710	Cell cycle|Cell cycle - yeast|Oocyte meiosis|Wnt signaling pathway|TGF-beta signaling pathway|Ubiquitin mediated proteolysis|Protein processing in endoplasmic reticulum|Circadian rhythm	K03094	SKP1, CBF3D	S-phase kinase-associated protein 1	GO:0016301;GO:0016310;GO:0006511	kinase activity|phosphorylation|ubiquitin-dependent protein catabolic process
comp24706_c0_seq1	688	141.909	7.30046	-4.28083	0.0396374
comp24711_c0_seq1	500	1.91769	107.421	5.80777	0.0165447
comp24722_c0_seq1	993	84.3783	1.04292	-6.33817	0.0178615	gi|695056236|ref|XP_009416330.1|PREDICTED: L-ascorbate oxidase homolog [Musa acuminata subsp. malaccensis]	sp|Q00624|ASOL_BRANA	L-ascorbate oxidase homolog OS=Brassica napus GN=Bp10 PE=2 SV=1	ko00053	Ascorbate and aldarate metabolism	K00423	E1.10.3.3	L-ascorbate oxidase	GO:0016491;GO:0055114;GO:0005507	oxidoreductase activity|oxidation-reduction process|copper ion binding
comp24736_c0_seq1	662	0	110.55	Inf	0.00375165
comp24742_c0_seq1	569	120.814	0	0	0.00341711	gi|338826328|gb|AEJ10317.1|NADH-plastoquinone oxidoreductase subunit 4L [Belosynapsis ciliata]	sp|P69379|NU4LC_WHEAT	NAD(P)H-quinone oxidoreductase subunit 4L, chloroplastic OS=Triticum aestivum GN=ndhE PE=3 SV=1	ko00190	Oxidative phosphorylation	K05576	ndhE	NAD(P)H-quinone oxidoreductase subunit 4L	GO:0048038;GO:0006810;GO:0016021;GO:0019684;GO:0042773;GO:0009535;GO:0050136;GO:0005886	quinone binding|transport|integral component of membrane|photosynthesis, light reaction|ATP synthesis coupled electron transport|chloroplast thylakoid membrane|NADH dehydrogenase (quinone) activity|plasma membrane
comp24744_c0_seq1	596	86.2959	0	0	0.00727435
comp24761_c0_seq1	716	2.87653	73.0046	4.66559	0.0487231	gi|698501471|ref|XP_009796435.1|PREDICTED: uncharacterized protein LOC104243016 [Nicotiana sylvestris]								GO:0003964;GO:0006278;GO:0003723;GO:0008270;GO:0015074	RNA-directed DNA polymerase activity|RNA-dependent DNA replication|RNA binding|zinc ion binding|DNA integration
comp24763_c0_seq1	998	0	83.4338	Inf	0.00693249	gi|672130186|ref|XP_008788617.1|PREDICTED: thaumatin-like protein 1b [Phoenix dactylifera]	sp|P28493|PR5_ARATH	Pathogenesis-related protein 5 OS=Arabidopsis thaliana GN=At1g75040 PE=1 SV=1
comp24780_c0_seq1	683	0	96.9918	Inf	0.00508927	gi|743856658|ref|XP_010941916.1|PREDICTED: non-symbiotic hemoglobin 1-like [Elaeis guineensis]	sp|P68169|HBPL_PARRI	Non-legume hemoglobin OS=Parasponia rigida PE=1 SV=2						GO:0020037;GO:0015671;GO:0005506;GO:0019825	heme binding|oxygen transport|iron ion binding|oxygen binding
comp24782_c0_seq1	572	2.87653	107.421	5.2228	0.0241978
comp24792_c0_seq1	787	48.901	0	0	0.0201414	gi|695040481|ref|XP_009407819.1|PREDICTED: 2-amino-3-ketobutyrate coenzyme A ligase, mitochondrial [Musa acuminata subsp. malaccensis]	sp|P22806|BIOF_LYSSH	8-amino-7-oxononanoate synthase OS=Lysinibacillus sphaericus GN=bioF PE=1 SV=1	ko00780	Biotin metabolism	K00652	bioF	8-amino-7-oxononanoate synthase	GO:0030170;GO:0008710;GO:0008483;GO:0005829;GO:0009102;GO:0009536	pyridoxal phosphate binding|8-amino-7-oxononanoate synthase activity|transaminase activity|cytosol|biotin biosynthetic process|plastid
comp24802_c0_seq1	338	67.1191	0	0	0.0114655	gi|672125745|ref|XP_008786297.1|PREDICTED: NAC domain-containing protein 71-like [Phoenix dactylifera]	sp|Q7GCL7|NAC74_ORYSJ	NAC domain-containing protein 74 OS=Oryza sativa subsp. japonica GN=NAC74 PE=2 SV=1						GO:0006355;GO:0003677	regulation of transcription, DNA-templated|DNA binding
comp24805_c0_seq1	1016	5.75306	113.679	4.30449	0.0454418	gi|743833999|ref|XP_010935403.1|PREDICTED: uncharacterized protein LOC105055331 [Elaeis guineensis]
comp24818_c0_seq1	401	63.2837	0	0	0.0126942
comp24821_c0_seq1	429	3.83538	107.421	4.80777	0.0325023
comp24833_c0_seq1	681	0	99.0777	Inf	0.00485204
comp24839_c0_seq1	460	53.6953	0	0	0.0169429	gi|695016916|ref|XP_009395378.1|PREDICTED: protein TRANSPARENT TESTA 12-like [Musa acuminata subsp. malaccensis]	sp|Q9LYT3|TT12_ARATH	Protein TRANSPARENT TESTA 12 OS=Arabidopsis thaliana GN=TT12 PE=2 SV=1						GO:0015238;GO:0006855;GO:0009812;GO:0005774;GO:0016023;GO:0009555;GO:0009901;GO:0009835;GO:0015297;GO:0005886	drug transmembrane transporter activity|drug transmembrane transport|flavonoid metabolic process|vacuolar membrane|cytoplasmic membrane-bounded vesicle|pollen development|anther dehiscence|fruit ripening|antiporter activity|plasma membrane
comp24843_c0_seq1	1458	1.91769	269.074	7.13249	0.00177032
comp24848_c0_seq1	321	65.2014	0	0	0.0120554	gi|255545840|ref|XP_002513980.1|Blue copper protein precursor, putative [Ricinus communis] >gi|223547066|gb|EEF48563.1| Blue copper protein precursor, putative [Ricinus communis]	sp|Q41001|BCP_PEA	Blue copper protein OS=Pisum sativum PE=2 SV=1						GO:0009055;GO:0005507	electron carrier activity|copper ion binding
comp24857_c0_seq1	439	1.91769	67.79	5.14363	0.0384385	gi|238006170|gb|ACR34120.1|unknown [Zea mays]	sp|Q9FP29|KNOS1_ORYSJ	Homeobox protein knotted-1-like 1 OS=Oryza sativa subsp. japonica GN=OSH6 PE=2 SV=1						GO:0006355;GO:0003700;GO:0043565;GO:0005634;GO:0005739	regulation of transcription, DNA-templated|sequence-specific DNA binding transcription factor activity|sequence-specific DNA binding|nucleus|mitochondrion
comp24859_c0_seq1	790	0.958844	75.0904	6.29119	0.0196562	gi|672143136|ref|XP_008795437.1|PREDICTED: transcription factor MYB39 [Phoenix dactylifera]	sp|Q8GWP0|MYB39_ARATH	Transcription factor MYB39 OS=Arabidopsis thaliana GN=MYB39 PE=2 SV=1						GO:0003677;GO:0003682	DNA binding|chromatin binding
comp24867_c0_seq2	395	0	78.2192	Inf	0.00782487
comp24903_c0_seq1	463	51.7776	0	0	0.0181035	gi|695056847|ref|XP_009416663.1|PREDICTED: uncharacterized protein LOC103997217 [Musa acuminata subsp. malaccensis]
comp24922_c0_seq2	920	0.958844	67.79	6.14363	0.0233616	gi|743864353|ref|XP_010904562.1|PREDICTED: transcription factor bHLH111 [Elaeis guineensis]								GO:0015698;GO:0006355;GO:0048765;GO:0003700;GO:0048527;GO:0048589;GO:0046983;GO:0000041	inorganic anion transport|regulation of transcription, DNA-templated|root hair cell differentiation|sequence-specific DNA binding transcription factor activity|lateral root development|developmental growth|protein dimerization activity|transition metal ion transport
comp24933_c0_seq1	606	0.958844	53.1891	5.79369	0.0349713	gi|224101491|ref|XP_002312302.1|ADP-ribosylation factor family protein [Populus trichocarpa] >gi|743783216|ref|XP_011019121.1| PREDICTED: ADP-ribosylation factor 1-like [Populus euphratica] >gi|118485231|gb|ABK94475.1| unknown [Populus trichocarpa] >gi|222852122|gb|EEE89669.1| ADP-ribosylation factor family protein [Populus trichocarpa]	sp|O48649|ARF1_SALBA	ADP-ribosylation factor 1 OS=Salix bakko GN=ARF1 PE=2 SV=3	ko04144	Endocytosis	K07937	ARF1	ADP-ribosylation factor 1	GO:0016192;GO:0007264;GO:0016004;GO:0006499;GO:0015031;GO:0005794;GO:0005525	vesicle-mediated transport|small GTPase mediated signal transduction|phospholipase activator activity|N-terminal protein myristoylation|protein transport|Golgi apparatus|GTP binding
comp24941_c0_seq1	770	93.9667	3.12877	-4.90848	0.0352846
comp24948_c0_seq1	411	0	29.2018	Inf	0.0484827	gi|695079412|ref|XP_009387126.1|PREDICTED: probable trehalose-phosphate phosphatase 6 [Musa acuminata subsp. malaccensis]	sp|F4KFG5|TPPI_ARATH	Probable trehalose-phosphate phosphatase I OS=Arabidopsis thaliana GN=TPPI PE=2 SV=1	ko00500	Starch and sucrose metabolism	K01087	otsB	trehalose 6-phosphate phosphatase	GO:0009507;GO:0004805;GO:0005992	chloroplast|trehalose-phosphatase activity|trehalose biosynthetic process
comp25005_c0_seq1	426	30.683	0	0	0.0484564	gi|599405018|ref|XP_007413092.1|hypothetical protein MELLADRAFT_90079 [Melampsora larici-populina 98AG31] >gi|599427384|ref|XP_007418191.1| hypothetical protein MELLADRAFT_95625 [Melampsora larici-populina 98AG31] >gi|328849357|gb|EGF98539.1| hypothetical protein MELLADRAFT_95625 [Melampsora larici-populina 98AG31] >gi|328854513|gb|EGG03645.1| hypothetical protein MELLADRAFT_90079 [Melampsora lar…
comp25017_c0_seq1	800	0	95.9489	Inf	0.00521188	gi|672159073|ref|XP_008799288.1|PREDICTED: CASP-like protein MA4_106O17.50 [Phoenix dactylifera]	sp|Q1EPG7|CSPL1_MUSAC	CASP-like protein MA4_106O17.50 OS=Musa acuminata GN=MA4_106O17.50 PE=2 SV=1						GO:0043424;GO:0016021;GO:0009506;GO:0005886	protein histidine kinase binding|integral component of membrane|plasmodesma|plasma membrane
comp25022_c0_seq1	480	79.584	0	0	0.00847738
comp25032_c0_seq1	427	0	55.2749	Inf	0.0144783
comp25038_c0_seq1	482	59.4483	0	0	0.0141487
comp25045_c0_seq1	463	73.831	0	0	0.00970527
comp25046_c0_seq1	385	46.9833	0	0	0.0217473	gi|672108851|ref|XP_008787138.1|PREDICTED: probable mannan synthase 11 [Phoenix dactylifera]	sp|Q6YWK8|CSLAB_ORYSJ	Probable mannan synthase 11 OS=Oryza sativa subsp. japonica GN=CSLA11 PE=2 SV=1						GO:0016021;GO:0000139;GO:0016757	integral component of membrane|Golgi membrane|transferase activity, transferring glycosyl groups
comp25062_c0_seq1	555	0	88.6484	Inf	0.00615372
comp25066_c0_seq2	873	0	32.3306	Inf	0.0404162
comp25069_c0_seq1	882	0	123.065	Inf	0.00288745	gi|695053371|ref|XP_009414771.1|PREDICTED: uncharacterized protein LOC103995799 [Musa acuminata subsp. malaccensis]
comp25111_c0_seq1	380	30.683	0	0	0.0484564
comp25134_c0_seq1	1129	0	81.348	Inf	0.00727421
comp25138_c0_seq1	717	149.58	0	0	0.00199846	gi|255577155|ref|XP_002529461.1|conserved hypothetical protein [Ricinus communis] >gi|223531077|gb|EEF32927.1| conserved hypothetical protein [Ricinus communis]
comp25182_c0_seq1	319	79.584	0	0	0.00847738
comp25229_c0_seq1	560	75.7487	0	0	0.00927188
comp25233_c0_seq1	360	46.0245	0	0	0.0226397	gi|224075545|ref|XP_002304676.1|hypothetical protein POPTR_0003s16900g [Populus trichocarpa] >gi|222842108|gb|EEE79655.1| hypothetical protein POPTR_0003s16900g [Populus trichocarpa]								GO:0016023	cytoplasmic membrane-bounded vesicle
comp25244_c0_seq2	1341	0	150.181	Inf	0.00173829
comp25296_c0_seq1	392	2.87653	207.542	6.17293	0.00540951
comp25310_c0_seq1	1501	54.6541	0	0	0.0164118	gi|672170139|ref|XP_008805120.1|PREDICTED: scopoletin glucosyltransferase-like [Phoenix dactylifera]	sp|Q9AT54|SCGT_TOBAC	Scopoletin glucosyltransferase OS=Nicotiana tabacum GN=TOGT1 PE=1 SV=1						GO:0016758;GO:0008152	transferase activity, transferring hexosyl groups|metabolic process
comp25317_c0_seq1	648	0	115.764	Inf	0.00335617
comp25318_c0_seq1	414	54.6541	0	0	0.0164118
comp25323_c0_seq1	569	69.9956	0	0	0.0106591
comp25329_c0_seq2	598	0	39.6311	Inf	0.027491	gi|253760620|ref|XP_002488989.1|hypothetical protein SORBIDRAFT_0621s002010 [Sorghum bicolor] >gi|241947377|gb|EES20522.1| hypothetical protein SORBIDRAFT_0621s002010 [Sorghum bicolor]	sp|Q9FJD6|RBOHH_ARATH	Putative respiratory burst oxidase homolog protein H OS=Arabidopsis thaliana GN=RBOHH PE=3 SV=1						GO:0050664;GO:0016021;GO:0022900;GO:0004601;GO:0005509	oxidoreductase activity, acting on NAD(P)H, oxygen as acceptor|integral component of membrane|electron transport chain|peroxidase activity|calcium ion binding
comp25330_c0_seq1	701	39.3126	0	0	0.0307166	gi|695042491|ref|XP_009408902.1|PREDICTED: uncharacterized protein LOC103991250 [Musa acuminata subsp. malaccensis]
comp25332_c0_seq1	928	0	59.4466	Inf	0.0127176	gi|672158389|ref|XP_008798934.1|PREDICTED: probable transporter mch1 [Phoenix dactylifera]								GO:0005739;GO:0005886;GO:0005773	mitochondrion|plasma membrane|vacuole
comp25344_c0_seq1	964	0	57.3608	Inf	0.013548	gi|695077858|ref|XP_009386292.1|PREDICTED: auxin efflux carrier component 1 [Musa acuminata subsp. malaccensis]	sp|Q9FFD0|PIN8_ARATH	Putative auxin efflux carrier component 8 OS=Arabidopsis thaliana GN=PIN8 PE=3 SV=2						GO:0009958;GO:0000323;GO:0009925;GO:0010329;GO:0055085;GO:0016021;GO:0010315;GO:0009733;GO:0009723	positive gravitropism|lytic vacuole|basal plasma membrane|auxin efflux transmembrane transporter activity|transmembrane transport|integral component of membrane|auxin efflux|response to auxin|response to ethylene
comp25356_c0_seq1	669	102.596	0	0	0.00503678
comp25365_c0_seq1	1174	46.0245	0	0	0.0226397	gi|695009455|ref|XP_009391364.1|PREDICTED: flavonol synthase/flavanone 3-hydroxylase-like [Musa acuminata subsp. malaccensis]	sp|Q9ZWQ9|FLS_CITUN	Flavonol synthase/flavanone 3-hydroxylase OS=Citrus unshiu GN=FLS PE=1 SV=1	ko00941	Flavonoid biosynthesis	K05278	FLS	flavonol synthase	GO:0005737;GO:0045486;GO:0045431;GO:0031418;GO:0005506;GO:0051555;GO:0055114	cytoplasm|naringenin 3-dioxygenase activity|flavonol synthase activity|L-ascorbic acid binding|iron ion binding|flavonol biosynthetic process|oxidation-reduction process
comp25374_c0_seq1	810	0	63.6183	Inf	0.0112913	gi|695057331|ref|XP_009416933.1|PREDICTED: uncharacterized protein LOC103997444 isoform X1 [Musa acuminata subsp. malaccensis]
comp25377_c0_seq1	360	0	31.2877	Inf	0.0428868
comp25412_c0_seq1	439	0	146.009	Inf	0.00187022
comp25455_c0_seq1	529	50.8187	0	0	0.0187395
comp25490_c0_seq1	397	31.6418	0	0	0.0458979
comp25492_c0_seq1	398	39.3126	0	0	0.0307166	gi|743813406|ref|XP_010929704.1|PREDICTED: protein NRT1/ PTR FAMILY 6.1 isoform X1 [Elaeis guineensis]	sp|Q8H157|PTR19_ARATH	Nitrate transporter 1.2 OS=Arabidopsis thaliana GN=NRT1.2 PE=1 SV=1
comp25503_c0_seq1	790	0	34.4165	Inf	0.0360058	gi|695029555|ref|XP_009402205.1|PREDICTED: root phototropism protein 2 isoform X1 [Musa acuminata subsp. malaccensis]	sp|Q682S0|RPT2_ARATH	Root phototropism protein 2 OS=Arabidopsis thaliana GN=RPT2 PE=1 SV=2						GO:0009638	phototropism
comp25524_c0_seq1	1126	53.6953	1.04292	-5.68609	0.0381131	gi|695031105|ref|XP_009403052.1|PREDICTED: glutamate receptor 2.8-like [Musa acuminata subsp. malaccensis]	sp|Q9C5V5|GLR28_ARATH	Glutamate receptor 2.8 OS=Arabidopsis thaliana GN=GLR2.8 PE=2 SV=2						GO:0005234;GO:0006811;GO:0004970;GO:0016021;GO:0035235	extracellular-glutamate-gated ion channel activity|ion transport|ionotropic glutamate receptor activity|integral component of membrane|ionotropic glutamate receptor signaling pathway
comp25538_c0_seq1	534	36.4361	0	0	0.0354685
comp25572_c0_seq1	794	0.958844	61.5324	6.00391	0.0274251	gi|743765317|ref|XP_010912876.1|PREDICTED: MADS-box transcription factor 26-like [Elaeis guineensis]	sp|Q0J8G8|MAD26_ORYSJ	MADS-box transcription factor 26 OS=Oryza sativa subsp. japonica GN=MADS26 PE=2 SV=1						GO:0048589;GO:0006351;GO:0010106;GO:0015706;GO:0006826;GO:0046983;GO:0006355;GO:0048527;GO:0003677;GO:0048765;GO:0010228;GO:0010167;GO:0003700;GO:0005634;GO:0048481	developmental growth|transcription, DNA-templated|cellular response to iron ion starvation|nitrate transport|iron ion transport|protein dimerization activity|regulation of transcription, DNA-templated|lateral root development|DNA binding|root hair cell differentiation|vegetative to reproductive phase transition of meristem|response to nitrate|sequence-specific DNA binding transcription factor act…
comp25576_c0_seq1	356	36.4361	0	0	0.0354685
comp25585_c0_seq1	309	0	38.5881	Inf	0.0289511
comp25619_c0_seq1	434	0	53.1891	Inf	0.0155294		sp|Q9M373|AGP20_ARATH	Arabinogalactan peptide 20 OS=Arabidopsis thaliana GN=AGP20 PE=3 SV=1
comp25625_c0_seq1	702	44.1068	0	0	0.0245997	gi|695052732|ref|XP_009414434.1|PREDICTED: mavicyanin-like [Musa acuminata subsp. malaccensis]	sp|P80728|MAVI_CUCPE	Mavicyanin OS=Cucurbita pepo PE=1 SV=1						GO:0009055;GO:0005507	electron carrier activity|copper ion binding
comp25647_c0_seq1	725	0	124.108	Inf	0.0028275	gi|326530594|dbj|BAK01095.1|predicted protein [Hordeum vulgare subsp. vulgare]
comp25684_c0_seq1	482	0	96.9918	Inf	0.00508927	gi|593786453|ref|XP_007156267.1|hypothetical protein PHAVU_003G272000g [Phaseolus vulgaris] >gi|561029621|gb|ESW28261.1| hypothetical protein PHAVU_003G272000g [Phaseolus vulgaris]
comp25696_c0_seq1	1492	72.8721	2.08585	-5.12666	0.0380533	gi|743805121|ref|XP_010927360.1|PREDICTED: vacuolar cation/proton exchanger 1a-like isoform X2 [Elaeis guineensis]	sp|Q769E5|CAX1A_ORYSJ	Vacuolar cation/proton exchanger 1a OS=Oryza sativa subsp. japonica GN=CAX1a PE=1 SV=1						GO:0015369;GO:0006816;GO:0055085;GO:0016021	calcium:proton antiporter activity|calcium ion transport|transmembrane transport|integral component of membrane
comp25708_c0_seq1	687	1.91769	76.1334	5.31109	0.0318127	gi|743823596|ref|XP_010932570.1|PREDICTED: probable peroxygenase 5 [Elaeis guineensis]	sp|Q9CAB8|PXG5_ARATH	Probable peroxygenase 5 OS=Arabidopsis thaliana GN=PXG5 PE=2 SV=1	ko00073	Cutin, suberine and wax biosynthesis	K17991	PXG	peroxygenase
comp25718_c0_seq1	1110	47.9422	0	0	0.0209163
comp25719_c0_seq1	612	67.1191	2.08585	-5.00802	0.0433834	gi|802569413|ref|XP_012067870.1|PREDICTED: multifunctional methyltransferase subunit TRM112-like protein At1g22270 [Jatropha curcas] >gi|643734709|gb|KDP41379.1| hypothetical protein JCGZ_15786 [Jatropha curcas]	sp|Q9C9R3|T112B_ARATH	TRM112-like protein At1g78190 OS=Arabidopsis thaliana GN=At1g78190 PE=2 SV=1
comp25734_c0_seq1	351	2.87653	75.0904	4.70623	0.046579
comp25761_c0_seq1	819	0	152.267	Inf	0.00167687
comp25762_c0_seq1	1063	0	55.2749	Inf	0.0144783	gi|672123065|ref|XP_008784881.1|PREDICTED: uncharacterized protein LOC103703710 [Phoenix dactylifera]	sp|Q10LN5|SWT16_ORYSJ	Bidirectional sugar transporter SWEET16 OS=Oryza sativa subsp. japonica GN=SWEET16 PE=3 SV=1						GO:0016021;GO:0005886;GO:0008643	integral component of membrane|plasma membrane|carbohydrate transport
comp25779_c0_seq1	551	65.2014	0	0	0.0120554	gi|695063122|ref|XP_009420055.1|PREDICTED: UPF0481 protein At3g47200-like [Musa acuminata subsp. malaccensis]	sp|Q9SD53|Y3720_ARATH	UPF0481 protein At3g47200 OS=Arabidopsis thaliana GN=At3g47200 PE=1 SV=1
comp25780_c0_seq1	763	0	149.138	Inf	0.0017701	gi|743784397|ref|XP_010921652.1|PREDICTED: bidirectional sugar transporter SWEET17-like [Elaeis guineensis]	sp|Q9LUR4|SWT16_ARATH	Bidirectional sugar transporter SWEET16 OS=Arabidopsis thaliana GN=SWEET16 PE=2 SV=1						GO:0016021;GO:0005886;GO:0008643	integral component of membrane|plasma membrane|carbohydrate transport
comp25795_c0_seq1	432	0	43.8028	Inf	0.0225887	gi|253760620|ref|XP_002488989.1|hypothetical protein SORBIDRAFT_0621s002010 [Sorghum bicolor] >gi|241947377|gb|EES20522.1| hypothetical protein SORBIDRAFT_0621s002010 [Sorghum bicolor]	sp|Q9LZU9|RBOHJ_ARATH	Putative respiratory burst oxidase homolog protein J OS=Arabidopsis thaliana GN=RBOHJ PE=3 SV=2						GO:0050664;GO:0016021;GO:0022900;GO:0004601;GO:0005509	oxidoreductase activity, acting on NAD(P)H, oxygen as acceptor|integral component of membrane|electron transport chain|peroxidase activity|calcium ion binding
comp25799_c0_seq1	493	1.91769	79.2621	5.36919	0.0297227
comp25820_c0_seq1	887	48.901	0	0	0.0201414	gi|695036688|ref|XP_009405811.1|PREDICTED: 3-ketoacyl-CoA synthase 11-like [Musa acuminata subsp. malaccensis]	sp|Q5XEP9|KCS17_ARATH	3-ketoacyl-CoA synthase 17 OS=Arabidopsis thaliana GN=KCS17 PE=2 SV=2	ko00062	Fatty acid elongation	K15397	KCS	3-ketoacyl-CoA synthase	GO:0016747;GO:0006633;GO:0009409;GO:0016023;GO:0016020;GO:0009416;GO:0005739	transferase activity, transferring acyl groups other than amino-acyl groups|fatty acid biosynthetic process|response to cold|cytoplasmic membrane-bounded vesicle|membrane|response to light stimulus|mitochondrion
comp25844_c0_seq1	600	0.958844	59.4466	5.95415	0.0290345
comp25851_c0_seq1	1828	62.3248	1.04292	-5.9011	0.0298388	gi|743833761|ref|XP_010935344.1|PREDICTED: uncharacterized protein LOC105055269 [Elaeis guineensis]								GO:0009902;GO:0005886	chloroplast relocation|plasma membrane
comp25864_c0_seq1	307	44.1068	0	0	0.0245997	gi|672179385|ref|XP_008809864.1|PREDICTED: LOW QUALITY PROTEIN: probable dolichyl-diphosphooligosaccharide--protein glycosyltransferase subunit 3 [Phoenix dactylifera]	sp|Q9SYB5|OST3B_ARATH	Probable dolichyl-diphosphooligosaccharide--protein glycosyltransferase subunit 3B OS=Arabidopsis thaliana GN=OST3B PE=2 SV=1	ko04141;ko00510;ko00513	Protein processing in endoplasmic reticulum|N-Glycan biosynthesis|Various types of N-glycan biosynthesis	K12669	OST3, OST6	oligosaccharyltransferase complex subunit gamma	GO:0008250;GO:0034976;GO:0015772;GO:0009627;GO:0005515;GO:0005576;GO:0009507;GO:0005886;GO:0006487;GO:0015157	oligosaccharyltransferase complex|response to endoplasmic reticulum stress|oligosaccharide transport|systemic acquired resistance|protein binding|extracellular region|chloroplast|plasma membrane|protein N-linked glycosylation|oligosaccharide transmembrane transporter activity
comp25883_c0_seq1	575	52.7364	0	0	0.0175058
comp25917_c0_seq1	305	172.592	0	0	0.00137566
comp25919_c0_seq1	580	59.4483	0	0	0.0141487
comp25936_c0_seq1	492	0	102.206	Inf	0.00451616
comp25940_c0_seq2	677	40.2714	0	0	0.0293315
comp25967_c0_seq1	447	40.2714	0	0	0.0293315
comp25979_c0_seq2	1172	97.8021	0	0	0.00561396
comp25991_c0_seq1	335	0	40.674	Inf	0.0261327	gi|695050321|ref|XP_009413140.1|PREDICTED: pistil-specific extensin-like protein [Musa acuminata subsp. malaccensis]
comp26008_c0_seq2	1260	1.91769	84.4767	5.46111	0.026599	gi|672127513|ref|XP_008787223.1|PREDICTED: transcription factor bHLH85-like [Phoenix dactylifera]	sp|Q7XHI9|BH084_ARATH	Transcription factor bHLH84 OS=Arabidopsis thaliana GN=BHLH84 PE=2 SV=1						GO:0046983;GO:0005634;GO:0003677	protein dimerization activity|nucleus|DNA binding
comp26014_c0_seq1	369	30.683	0	0	0.0484564	gi|695039566|ref|XP_009407324.1|PREDICTED: laccase-3-like [Musa acuminata subsp. malaccensis]	sp|Q2RBK2|LAC17_ORYSJ	Putative laccase-17 OS=Oryza sativa subsp. japonica GN=LAC17 PE=3 SV=1						GO:0046688;GO:0005507;GO:0016023;GO:0052716;GO:0048046;GO:0046274;GO:0055114	response to copper ion|copper ion binding|cytoplasmic membrane-bounded vesicle|hydroquinone:oxygen oxidoreductase activity|apoplast|lignin catabolic process|oxidation-reduction process
comp26038_c0_seq1	313	46.9833	0	0	0.0217473
comp26054_c0_seq2	1123	68.0779	2.08585	-5.02848	0.0424231
comp26067_c0_seq1	421	0	42.7598	Inf	0.0236889
comp26074_c0_seq1	388	0	31.2877	Inf	0.0428868
comp26124_c0_seq1	303	0	37.5452	Inf	0.0305223
comp26164_c0_seq1	557	0	458.886	Inf	6.89942e-05	gi|566168543|ref|XP_006382256.1|hypothetical protein POPTR_0005s00390g [Populus trichocarpa] >gi|550337608|gb|ERP60053.1| hypothetical protein POPTR_0005s00390g [Populus trichocarpa]	sp|Q9LRI7|OSR8_ORYSJ	Hydrophobic protein OSR8 OS=Oryza sativa subsp. japonica GN=OSR8 PE=3 SV=1						GO:0042538;GO:0009414;GO:0009409;GO:0016023;GO:0005886;GO:0032940;GO:0050832;GO:0016021;GO:0009737	hyperosmotic salinity response|response to water deprivation|response to cold|cytoplasmic membrane-bounded vesicle|plasma membrane|secretion by cell|defense response to fungus|integral component of membrane|response to abscisic acid
comp26188_c0_seq1	856	0	167.911	Inf	0.00129577
comp26219_c1_seq1	752	1.91769	1225.43	9.31971	2.64809e-05	gi|695054133|ref|XP_009415187.1|PREDICTED: pistil-specific extensin-like protein [Musa acuminata subsp. malaccensis]
comp26284_c0_seq1	703	859.124	2.08585	-8.68609	7.84675e-05	gi|573945227|ref|XP_006654953.1|PREDICTED: uncharacterized protein LOC102701824 [Oryza brachyantha]
comp26398_c0_seq1	750	0	34.4165	Inf	0.0360058	gi|695035686|ref|XP_009405267.1|PREDICTED: protein IDA-LIKE 2-like [Musa acuminata subsp. malaccensis]
comp26424_c0_seq1	777	30.683	0	0	0.0484564
comp26551_c0_seq1	2629	91.0902	2036.83	4.48289	0.0090615	gi|695012734|ref|XP_009393134.1|PREDICTED: cation/H(+) antiporter 19-like [Musa acuminata subsp. malaccensis]	sp|Q9LUN4|CHX19_ARATH	Cation/H(+) antiporter 19 OS=Arabidopsis thaliana GN=CHX19 PE=2 SV=1						GO:0016021;GO:0015299;GO:0006812;GO:0055085	integral component of membrane|solute:proton antiporter activity|cation transport|transmembrane transport
comp26606_c0_seq1	419	392.167	14.6009	-4.74734	0.0112867
comp26637_c0_seq1	388	0	39.6311	Inf	0.027491
comp26653_c0_seq1	451	37.3949	918.815	4.61886	0.00804168
comp26681_c0_seq1	1242	850.494	11.4722	-6.21209	0.00109284	gi|743842337|ref|XP_010937779.1|PREDICTED: thioredoxin-like protein AAED1, chloroplastic [Elaeis guineensis]	sp|Q9ZUU2|AAED1_ARATH	Thioredoxin-like protein AAED1, chloroplastic OS=Arabidopsis thaliana GN=At2g37240 PE=2 SV=2						GO:0016209;GO:0016491;GO:0010264;GO:0009507;GO:0055114	antioxidant activity|oxidoreductase activity|myo-inositol hexakisphosphate biosynthetic process|chloroplast|oxidation-reduction process
comp26688_c0_seq1	309	0	37.5452	Inf	0.0305223
comp26725_c0_seq1	315	0	50.0603	Inf	0.0173905
comp26754_c0_seq1	1630	32.6007	0	0	0.0435168	gi|695036613|ref|XP_009405772.1|PREDICTED: probable carboxylesterase 11 isoform X2 [Musa acuminata subsp. malaccensis]	sp|Q8LED9|CXE16_ARATH	Probable carboxylesterase 16 OS=Arabidopsis thaliana GN=CXE16 PE=2 SV=1						GO:0052689;GO:0008152	carboxylic ester hydrolase activity|metabolic process
comp26785_c0_seq1	301	0	34.4165	Inf	0.0360058	gi|475565001|gb|EMT14674.1|Methyltransferase-like protein 13 [Aegilops tauschii]
comp26797_c0_seq1	376	0	31.2877	Inf	0.0428868
comp26841_c0_seq1	451	0	31.2877	Inf	0.0428868	gi|752374142|gb|KIO31868.1|hypothetical protein M407DRAFT_241621 [Tulasnella calospora MUT 4182]	sp|Q9URY9|YI06_SCHPO	Uncharacterized hemerythrin-like protein C869.06c OS=Schizosaccharomyces pombe (strain 972 / ATCC 24843) GN=SPAC869.06c PE=3 SV=1
comp26874_c0_seq1	1633	0	219.014	Inf	0.000626707	gi|695052955|ref|XP_009414552.1|PREDICTED: myb-like protein X [Musa acuminata subsp. malaccensis]
comp26927_c0_seq1	954	797.758	2.08585	-8.57918	9.60554e-05	gi|720020939|ref|XP_010262566.1|PREDICTED: nifU-like protein 3, chloroplastic [Nelumbo nucifera]	sp|Q84RQ7|NIFU3_ARATH	NifU-like protein 3, chloroplastic OS=Arabidopsis thaliana GN=NIFU3 PE=2 SV=1						GO:0016226;GO:0051536;GO:0005506;GO:0009658;GO:0009570;GO:0005198	iron-sulfur cluster assembly|iron-sulfur cluster binding|iron ion binding|chloroplast organization|chloroplast stroma|structural molecule activity
comp26966_c0_seq1	457	0	50.0603	Inf	0.0173905
comp27010_c0_seq1	409	43.148	0	0	0.0256734	gi|695068911|ref|XP_009381416.1|PREDICTED: aquaporin NIP2-1-like [Musa acuminata subsp. malaccensis]	sp|Q6Z2T3|NIP21_ORYSJ	Aquaporin NIP2-1 OS=Oryza sativa subsp. japonica GN=NIP2-1 PE=1 SV=1						GO:0015708;GO:0048226;GO:0005886;GO:0016021;GO:0015115	silicate transport|Casparian strip|plasma membrane|integral component of membrane|silicate transmembrane transporter activity
comp27036_c0_seq1	533	42.1891	0	0	0.0268162
comp27044_c0_seq1	661	904.19	9.3863	-6.58992	0.000658081	gi|695009932|ref|XP_009391619.1|PREDICTED: sigma factor binding protein 1, chloroplastic-like [Musa acuminata subsp. malaccensis]
comp27053_c1_seq1	571	3.83538	712.316	7.53701	0.000279067	gi|672119797|ref|XP_008783145.1|PREDICTED: CASP-like protein RCOM_1174750 [Phoenix dactylifera]	sp|B9RW00|CSPL6_RICCO	CASP-like protein RCOM_1174750 OS=Ricinus communis GN=RCOM_1174750 PE=2 SV=1						GO:0016021;GO:0005886	integral component of membrane|plasma membrane
comp27078_c0_seq1	343	0	29.2018	Inf	0.0484827
comp27176_c1_seq1	385	34.5184	0	0	0.0392173
comp27212_c0_seq1	884	0	64.6612	Inf	0.0109749
comp27217_c0_seq1	1501	634.755	1.04292	-9.24942	9.12787e-05	gi|567877109|ref|XP_006431144.1|hypothetical protein CICLE_v10012152mg [Citrus clementina] >gi|557533201|gb|ESR44384.1| hypothetical protein CICLE_v10012152mg [Citrus clementina]	sp|P81392|MYB06_ANTMA	Myb-related protein 306 OS=Antirrhinum majus GN=MYB306 PE=2 SV=1						GO:0003677;GO:0003682	DNA binding|chromatin binding
comp27226_c0_seq1	712	20.1357	327.478	4.02357	0.0281119
comp27232_c0_seq1	1620	1.91769	76.1334	5.31109	0.0318127	gi|672165137|ref|XP_008802464.1|PREDICTED: serine/threonine-protein kinase At5g01020-like [Phoenix dactylifera]	sp|Q9CAH1|Y1725_ARATH	Putative receptor-like protein kinase At1g72540 OS=Arabidopsis thaliana GN=At1g72540 PE=2 SV=1						GO:0005515;GO:0006468;GO:0005524;GO:0004674	protein binding|protein phosphorylation|ATP binding|protein serine/threonine kinase activity
comp27287_c0_seq1	312	472.71	0	0	7.40344e-05
comp27407_c0_seq1	319	0	36.5023	Inf	0.0322146
comp27476_c0_seq1	970	452.574	0	0	8.44734e-05	gi|743772136|ref|XP_010916368.1|PREDICTED: ribulose bisphosphate carboxylase small chain, chloroplastic-like [Elaeis guineensis]	sp|Q41373|RBS_SACHY	Ribulose bisphosphate carboxylase small chain, chloroplastic OS=Saccharum hybrid GN=RBCS PE=3 SV=1	ko00630;ko00710;ko01200	Glyoxylate and dicarboxylate metabolism|Carbon fixation in photosynthetic organisms|Carbon metabolism	K01602	rbcS	ribulose-bisphosphate carboxylase small chain	GO:0005507;GO:0016984;GO:0019253;GO:0005618;GO:0031977;GO:0055114;GO:0010114;GO:0009573;GO:0009409;GO:0009941;GO:0004497;GO:0009637;GO:0009535;GO:0009853;GO:0010218;GO:0022626;GO:0048046	copper ion binding|ribulose-bisphosphate carboxylase activity|reductive pentose-phosphate cycle|cell wall|thylakoid lumen|oxidation-reduction process|response to red light|chloroplast ribulose bisphosphate carboxylase complex|response to cold|chloroplast envelope|monooxygenase activity|response to blue light|chloroplast thylakoid membrane|photorespiration|response to far red light|cytosolic ribos…
comp27503_c0_seq1	594	486.134	0	0	6.80183e-05	gi|641834793|gb|KDO53781.1|hypothetical protein CISIN_1g034497mg [Citrus sinensis]
comp27523_c0_seq1	322	31.6418	0	0	0.0458979
comp27614_c0_seq1	541	0	29.2018	Inf	0.0484827
comp27684_c0_seq1	376	31.6418	417.169	3.72073	0.0344507	gi|388503128|gb|AFK39630.1|unknown [Lotus japonicus]								GO:0016021;GO:0005509;GO:0055085	integral component of membrane|calcium ion binding|transmembrane transport
comp27726_c0_seq1	898	12.465	735.261	5.8823	0.00179317	gi|743837449|ref|XP_010936409.1|PREDICTED: formin-A-like [Elaeis guineensis]								GO:0030001;GO:0046872	metal ion transport|metal ion binding
comp27878_c0_seq1	546	518.734	28.1589	-4.20333	0.0176842	gi|242074634|ref|XP_002447253.1|hypothetical protein SORBIDRAFT_06g031340 [Sorghum bicolor] >gi|241938436|gb|EES11581.1| hypothetical protein SORBIDRAFT_06g031340 [Sorghum bicolor]								GO:0019252;GO:0006098;GO:0000023	starch biosynthetic process|pentose-phosphate shunt|maltose metabolic process
comp27957_c0_seq1	615	321.213	2.08585	-7.26675	0.00125948	gi|672126111|ref|XP_008786495.1|PREDICTED: uncharacterized protein LOC103704819 [Phoenix dactylifera]								GO:0031072;GO:0006098;GO:0000023;GO:0019252;GO:0051082;GO:0009507	heat shock protein binding|pentose-phosphate shunt|maltose metabolic process|starch biosynthetic process|unfolded protein binding|chloroplast
comp27967_c0_seq1	457	30.683	350.422	3.51358	0.0471839	gi|695041094|ref|XP_009408144.1|PREDICTED: elicitor-responsive protein 3-like [Musa acuminata subsp. malaccensis]	sp|Q0JBH9|ERG3_ORYSJ	Elicitor-responsive protein 3 OS=Oryza sativa subsp. japonica GN=ERG3 PE=2 SV=1
comp27967_c1_seq1	336	5.75306	232.572	5.3372	0.00972965	gi|695041094|ref|XP_009408144.1|PREDICTED: elicitor-responsive protein 3-like [Musa acuminata subsp. malaccensis]	sp|Q0JBH9|ERG3_ORYSJ	Elicitor-responsive protein 3 OS=Oryza sativa subsp. japonica GN=ERG3 PE=2 SV=1
comp28029_c0_seq1	597	0	29.2018	Inf	0.0484827
comp28098_c0_seq1	423	0	41.7169	Inf	0.0248679	gi|703135011|ref|XP_010105778.1|hypothetical protein L484_009974 [Morus notabilis] >gi|587918560|gb|EXC06063.1| hypothetical protein L484_009974 [Morus notabilis]
comp28108_c0_seq1	1698	0.958844	972.004	9.98545	2.32821e-05	gi|225438595|ref|XP_002280620.1|PREDICTED: cytochrome P450 CYP736A12 [Vitis vinifera]	sp|P24465|C71A1_PERAE	Cytochrome P450 71A1 OS=Persea americana GN=CYP71A1 PE=1 SV=2						GO:0020037;GO:0016705;GO:0004497;GO:0005506;GO:0009055;GO:0055114	heme binding|oxidoreductase activity, acting on paired donors, with incorporation or reduction of molecular oxygen|monooxygenase activity|iron ion binding|electron carrier activity|oxidation-reduction process
comp28165_c0_seq1	362	0	31.2877	Inf	0.0428868
comp28170_c0_seq1	414	497.64	4.17169	-6.89833	0.000883585	gi|743774864|ref|XP_010917798.1|PREDICTED: LOW QUALITY PROTEIN: protein ECERIFERUM 26-like [Elaeis guineensis]
comp28211_c0_seq1	325	0	56.3178	Inf	0.0139995
comp28214_c0_seq1	783	0	34.4165	Inf	0.0360058
comp28223_c0_seq1	302	0	49.0174	Inf	0.0181038
comp28330_c0_seq1	828	31.6418	1905.42	5.91213	0.00126586	gi|743822682|ref|XP_010932337.1|PREDICTED: uncharacterized protein LOC105053035 [Elaeis guineensis]
comp28335_c0_seq1	783	2352.04	144.966	-4.02013	0.0174958	gi|672147792|ref|XP_008797135.1|PREDICTED: uncharacterized protein LOC103712398 [Phoenix dactylifera]	sp|P04170|RUBR1_DESDA	Rubredoxin-1 OS=Desulfovibrio desulfuricans (strain ATCC 27774 / DSM 6949) GN=rd1 PE=1 SV=1						GO:0005506	iron ion binding
comp28349_c0_seq1	346	46.0245	0	0	0.0226397
comp28394_c0_seq1	1827	2406.7	69.8758	-5.10612	0.00408789	gi|743762082|ref|XP_010906369.1|PREDICTED: tetrahydrocannabinolic acid synthase-like [Elaeis guineensis]	sp|Q8GTB6|THCAS_CANSA	Tetrahydrocannabinolic acid synthase OS=Cannabis sativa PE=1 SV=1
comp28411_c0_seq1	1180	2253.28	50.0603	-5.49222	0.00235862	gi|695051437|ref|XP_009413743.1|PREDICTED: ribosome-binding factor PSRP1, chloroplastic [Musa acuminata subsp. malaccensis]	sp|P19954|PRSP1_SPIOL	Ribosome-binding factor PSRP1, chloroplastic OS=Spinacia oleracea GN=PSRP1 PE=1 SV=2						GO:0005840;GO:0003735;GO:0009570;GO:0009534;GO:0006412	ribosome|structural constituent of ribosome|chloroplast stroma|chloroplast thylakoid|translation
comp28489_c0_seq1	724	1943.58	0	0	1.91983e-06	gi|695074257|ref|XP_009384323.1|PREDICTED: non-specific lipid-transfer protein-like [Musa acuminata subsp. malaccensis]	sp|Q43193|NLTP1_SORBI	Non-specific lipid-transfer protein 1 OS=Sorghum bicolor GN=LTP1 PE=3 SV=1						GO:0005576;GO:0008289;GO:0006869	extracellular region|lipid binding|lipid transport
comp28501_c0_seq1	574	0	87.6055	Inf	0.00630161
comp28508_c0_seq1	440	0	32.3306	Inf	0.0404162
comp28515_c0_seq2	354	0	29.2018	Inf	0.0484827
comp28526_c0_seq1	913	2525.59	84.4767	-4.90192	0.00549482	gi|720059374|ref|XP_010274556.1|PREDICTED: uncharacterized protein LOC104609854 [Nelumbo nucifera]	sp|Q7NM43|PHS1_GLOVI	Putative pterin-4-alpha-carbinolamine dehydratase 1 OS=Gloeobacter violaceus (strain PCC 7421) GN=gll0926 PE=3 SV=1						GO:0009902;GO:0006098;GO:0016226;GO:0006364;GO:0006729;GO:0010027;GO:0008124;GO:0042793;GO:0010207;GO:0035304;GO:0009073	chloroplast relocation|pentose-phosphate shunt|iron-sulfur cluster assembly|rRNA processing|tetrahydrobiopterin biosynthetic process|thylakoid membrane organization|4-alpha-hydroxytetrahydrobiopterin dehydratase activity|transcription from plastid promoter|photosystem II assembly|regulation of protein dephosphorylation|aromatic amino acid family biosynthetic process
comp28574_c0_seq1	559	1362.52	149.138	-3.19155	0.0481589	gi|695026018|ref|XP_009400282.1|PREDICTED: thioredoxin-like [Musa acuminata subsp. malaccensis]	sp|Q9XGS0|TRXM_BRANA	Thioredoxin M-type, chloroplastic OS=Brassica napus PE=1 SV=1						GO:0045454;GO:0009055;GO:0015035;GO:0006662	cell redox homeostasis|electron carrier activity|protein disulfide oxidoreductase activity|glycerol ether metabolic process
comp28584_c0_seq1	326	46.9833	0	0	0.0217473
comp28617_c1_seq1	589	33.5595	0	0	0.041294
comp28681_c0_seq1	625	2512.17	3.12877	-9.64912	1.43791e-05	gi|102140020|gb|ABF70151.1|hypothetical protein MA4_112I10.24 [Musa acuminata]								GO:0009507	chloroplast
comp28691_c0_seq1	1464	111.226	3885.93	5.1267	0.00520742	gi|743818440|ref|XP_010931225.1|PREDICTED: methylsterol monooxygenase 2-2-like isoform X1 [Elaeis guineensis]	sp|Q9ZW22|SMO21_ARATH	Methylsterol monooxygenase 2-1 OS=Arabidopsis thaliana GN=SMO2-1 PE=2 SV=2	ko00100	Steroid biosynthesis	K14424	SMO2	4-alpha-methyl-delta7-sterol-4alpha-methyl oxidase	GO:0016021;GO:0006633;GO:0080065;GO:0009941;GO:0000254;GO:0005506;GO:0016126	integral component of membrane|fatty acid biosynthetic process|4-alpha-methyl-delta7-sterol oxidation|chloroplast envelope|C-4 methylsterol oxidase activity|iron ion binding|sterol biosynthetic process
comp28715_c0_seq1	398	0	29.2018	Inf	0.0484827
comp28721_c0_seq1	1379	2803.66	289.933	-3.27352	0.0481783	gi|743830653|ref|XP_010934475.1|PREDICTED: cell division protein FtsY homolog, chloroplastic isoform X2 [Elaeis guineensis]	sp|O80842|CFTSY_ARATH	Cell division protein FtsY homolog, chloroplastic OS=Arabidopsis thaliana GN=CPFTSY PE=1 SV=2	ko03070;ko03060	Bacterial secretion system|Protein export	K03110	ftsY	fused signal recognition particle receptor	GO:0010267;GO:0005525;GO:0045038;GO:0009772;GO:0006364;GO:0019288;GO:0051607;GO:0010027;GO:0035196;GO:0006614;GO:0017111;GO:0042793;GO:0009534;GO:0045893;GO:0035304;GO:0009902;GO:0006184;GO:0005786;GO:0010207	production of ta-siRNAs involved in RNA interference|GTP binding|protein import into chloroplast thylakoid membrane|photosynthetic electron transport in photosystem II|rRNA processing|isopentenyl diphosphate biosynthetic process, methylerythritol 4-phosphate pathway|defense response to virus|thylakoid membrane organization|production of miRNAs involved in gene silencing by miRNA|SRP-dependent cot…
comp28778_c0_seq1	693	41.2303	0	0	0.0280335
comp28806_c0_seq1	1068	1467.03	17.7297	-6.37059	0.000690518	gi|224146173|ref|XP_002325907.1|thioredoxin f precursor family protein [Populus trichocarpa] >gi|118488397|gb|ABK96015.1| unknown [Populus trichocarpa] >gi|222862782|gb|EEF00289.1| thioredoxin f precursor family protein [Populus trichocarpa]	sp|Q8S091|TRXF_ORYSJ	Thioredoxin F, chloroplastic OS=Oryza sativa subsp. japonica GN=Os01g0913000 PE=2 SV=1						GO:0008047;GO:0009055;GO:0045454;GO:0006662;GO:0009570;GO:0043085;GO:0015035;GO:0022900	enzyme activator activity|electron carrier activity|cell redox homeostasis|glycerol ether metabolic process|chloroplast stroma|positive regulation of catalytic activity|protein disulfide oxidoreductase activity|electron transport chain
comp28807_c0_seq1	957	1005.83	1.04292	-9.91353	2.53241e-05	gi|743869854|ref|XP_010905907.1|PREDICTED: chlorophyll a-b binding protein CP24 10A, chloroplastic-like [Elaeis guineensis]	sp|P36494|CB4_SPIOL	Chlorophyll a-b binding protein CP24, chloroplastic OS=Spinacia oleracea PE=2 SV=1	ko00196	Photosynthesis - antenna proteins	K08917	LHCB6	light-harvesting complex II chlorophyll a/b binding protein 6	GO:0009765;GO:0009523;GO:0018298;GO:0016168;GO:0016021;GO:0009535	photosynthesis, light harvesting|photosystem II|protein-chromophore linkage|chlorophyll binding|integral component of membrane|chloroplast thylakoid membrane
comp28855_c0_seq1	593	4.79422	1824.07	8.57165	4.22221e-05	gi|743878545|ref|XP_010908200.1|PREDICTED: putative lipid-transfer protein DIR1 [Elaeis guineensis]	sp|Q8W453|DIRL1_ARATH	Putative lipid-transfer protein DIR1 OS=Arabidopsis thaliana GN=DIR1 PE=1 SV=1
comp28883_c0_seq1	624	1479.5	75.0904	-4.30033	0.0112932	gi|590577304|ref|XP_007013198.1|Uncharacterized protein TCM_037897 [Theobroma cacao] >gi|508783561|gb|EOY30817.1| Uncharacterized protein TCM_037897 [Theobroma cacao]
comp28977_c0_seq1	846	18.218	238.829	3.71254	0.0469677	gi|743876142|ref|XP_010907509.1|PREDICTED: uncharacterized protein LOC105034159 [Elaeis guineensis]								GO:0009507	chloroplast
comp28988_c0_seq1	444	0	35.4594	Inf	0.0340385
comp2899_c0_seq1	767	0	29.2018	Inf	0.0484827
comp29015_c0_seq1	399	0	47.9744	Inf	0.0188722
comp29019_c0_seq1	374	1185.13	45.8886	-4.69077	0.00685004
comp29033_c0_seq1	864	116.979	1994.07	4.09139	0.0152843	gi|695066859|ref|XP_009380329.1|PREDICTED: E3 ubiquitin-protein ligase RHA2A-like [Musa acuminata subsp. malaccensis]	sp|Q9ZT50|RHA2A_ARATH	E3 ubiquitin-protein ligase RHA2A OS=Arabidopsis thaliana GN=RHA2A PE=1 SV=1						GO:0004842;GO:0016567;GO:0047484;GO:0009789;GO:0008270;GO:0009651	ubiquitin-protein transferase activity|protein ubiquitination|regulation of response to osmotic stress|positive regulation of abscisic acid-activated signaling pathway|zinc ion binding|response to salt stress
comp29105_c0_seq1	2704	3019.4	250.301	-3.59252	0.0330946	gi|695038813|ref|XP_009406929.1|PREDICTED: putative serine/threonine-protein kinase-like protein CCR3 [Musa acuminata subsp. malaccensis]	sp|Q9LY50|ACCR3_ARATH	Putative serine/threonine-protein kinase-like protein CCR3 OS=Arabidopsis thaliana GN=CCR3 PE=2 SV=1						GO:0010363;GO:0006468;GO:0035556;GO:0004674;GO:0009723;GO:0009738;GO:0016023;GO:0005524;GO:0006612;GO:0043069;GO:0042803;GO:0016020	regulation of plant-type hypersensitive response|protein phosphorylation|intracellular signal transduction|protein serine/threonine kinase activity|response to ethylene|abscisic acid-activated signaling pathway|cytoplasmic membrane-bounded vesicle|ATP binding|protein targeting to membrane|negative regulation of programmed cell death|protein homodimerization activity|membrane
comp29109_c0_seq1	1368	33.5595	2329.89	6.1174	0.00101145	gi|672138937|ref|XP_008793240.1|PREDICTED: 1-aminocyclopropane-1-carboxylate oxidase 1 [Phoenix dactylifera]	sp|Q9ZUN4|ACCO1_ARATH	1-aminocyclopropane-1-carboxylate oxidase 1 OS=Arabidopsis thaliana GN=ACO1 PE=2 SV=1	ko00270	Cysteine and methionine metabolism	K05933	E1.14.17.4	aminocyclopropanecarboxylate oxidase	GO:0055114;GO:0016706	oxidation-reduction process|oxidoreductase activity, acting on paired donors, with incorporation or reduction of molecular oxygen, 2-oxoglutarate as one donor, and incorporation of one atom each of oxygen into both donors
comp29117_c0_seq1	464	4.79422	1882.48	8.61712	3.99114e-05
comp29132_c0_seq1	905	35.4772	1014.76	4.83811	0.00582797	gi|672119797|ref|XP_008783145.1|PREDICTED: CASP-like protein RCOM_1174750 [Phoenix dactylifera]	sp|A7PJ32|CSPL2_VITVI	CASP-like protein VIT_12s0028g03760 OS=Vitis vinifera GN=VIT_12s0028g03760 PE=2 SV=1						GO:0016021;GO:0005886	integral component of membrane|plasma membrane
comp29159_c0_seq1	1003	4495.06	180.426	-4.63886	0.0108683	gi|719964013|ref|XP_010251373.1|PREDICTED: 50S ribosomal protein L11, chloroplastic isoform X2 [Nelumbo nucifera]	sp|Q9MAP3|RK11_ARATH	50S ribosomal protein L11, chloroplastic OS=Arabidopsis thaliana GN=RPL11 PE=2 SV=1	ko03010	Ribosome	K02867	RP-L11, MRPL11, rplK	large subunit ribosomal protein L11	GO:0005840;GO:0003735;GO:0006412	ribosome|structural constituent of ribosome|translation
comp29177_c0_seq1	438	37.3949	0	0	0.0337772
comp29189_c0_seq1	961	3946.6	0	0	1.06966e-06	gi|672125356|ref|XP_008786095.1|PREDICTED: photosystem II reaction center W protein, chloroplastic [Phoenix dactylifera]	sp|Q39194|PSBW_ARATH	Photosystem II reaction center W protein, chloroplastic OS=Arabidopsis thaliana GN=PSBW PE=1 SV=2	ko00195	Photosynthesis	K02721	psbW	photosystem II PsbW protein	GO:0006364;GO:0009535;GO:0009657;GO:0009523;GO:0010207;GO:0042549	rRNA processing|chloroplast thylakoid membrane|plastid organization|photosystem II|photosystem II assembly|photosystem II stabilization
comp29208_c0_seq1	578	5031.05	370.238	-3.76434	0.0343503
comp29227_c0_seq1	984	4480.68	0	0	1.08594e-06	gi|695003610|ref|XP_009386318.1|PREDICTED: chlorophyll a-b binding protein 6, chloroplastic-like [Musa acuminata subsp. malaccensis]	sp|P12360|CB11_SOLLC	Chlorophyll a-b binding protein 6A, chloroplastic OS=Solanum lycopersicum GN=CAB6A PE=2 SV=1	ko00196	Photosynthesis - antenna proteins	K08907	LHCA1	light-harvesting complex I chlorophyll a/b binding protein 1
comp29289_c0_seq1	1097	5254.46	174.168	-4.91499	0.00871825	gi|743756378|ref|XP_010916493.1|PREDICTED: 50S ribosomal protein L13, chloroplastic [Elaeis guineensis]	sp|Q9SYL9|RK13_ARATH	50S ribosomal protein L13, chloroplastic OS=Arabidopsis thaliana GN=RPL13 PE=2 SV=1	ko03010	Ribosome	K02871	RP-L13, MRPL13, rplM	large subunit ribosomal protein L13	GO:0006412;GO:0005840;GO:0003735;GO:0009941;GO:0009579;GO:0009570;GO:0045036;GO:0009793	translation|ribosome|structural constituent of ribosome|chloroplast envelope|thylakoid|chloroplast stroma|protein targeting to chloroplast|embryo development ending in seed dormancy
comp29304_c0_seq1	303	0	38.5881	Inf	0.0289511
comp29333_c0_seq1	2044	21.0946	21661.5	10.004	0.000796928	gi|566153744|ref|XP_006370127.1|hypothetical protein POPTR_0001s39940g [Populus trichocarpa] >gi|550349306|gb|ERP66696.1| hypothetical protein POPTR_0001s39940g [Populus trichocarpa]	sp|P43311|PPO_VITVI	Polyphenol oxidase, chloroplastic OS=Vitis vinifera PE=1 SV=1	ko00350;ko00950	Tyrosine metabolism|Isoquinoline alkaloid biosynthesis	K00422	E1.10.3.1	polyphenol oxidase	GO:0046872;GO:0046148;GO:0004097;GO:0055114;GO:0004503	metal ion binding|pigment biosynthetic process|catechol oxidase activity|oxidation-reduction process|monophenol monooxygenase activity
comp29342_c0_seq1	1236	13574.4	92.8201	-7.19223	0.00257602	gi|695079752|ref|XP_009387302.1|PREDICTED: 29 kDa ribonucleoprotein A, chloroplastic-like [Musa acuminata subsp. malaccensis]	sp|P49314|ROC2_NICPL	31 kDa ribonucleoprotein, chloroplastic OS=Nicotiana plumbaginifolia PE=1 SV=1						GO:0009941;GO:0045087;GO:0009409;GO:0019013;GO:0008266;GO:0010319;GO:0009570;GO:0030529;GO:0009535;GO:0009737;GO:0000166	chloroplast envelope|innate immune response|response to cold|viral nucleocapsid|poly(U) RNA binding|stromule|chloroplast stroma|ribonucleoprotein complex|chloroplast thylakoid membrane|response to abscisic acid|nucleotide binding
comp29359_c0_seq1	1158	7462.68	1.04292	-12.8048	4.3593e-06	gi|695081637|ref|XP_009388349.1|PREDICTED: chlorophyll a-b binding protein CP29.2, chloroplastic-like [Musa acuminata subsp. malaccensis]	sp|Q9XF88|CB4B_ARATH	Chlorophyll a-b binding protein CP29.2, chloroplastic OS=Arabidopsis thaliana GN=LHCB4.2 PE=1 SV=1	ko00196	Photosynthesis - antenna proteins	K08915	LHCB4	light-harvesting complex II chlorophyll a/b binding protein 4	GO:0016020;GO:0046872;GO:0009765;GO:0009507	membrane|metal ion binding|photosynthesis, light harvesting|chloroplast
comp29370_c0_seq1	757	2349.17	41.7169	-5.81537	0.00154073	gi|672202985|ref|XP_008778526.1|PREDICTED: 30S ribosomal protein 3, chloroplastic-like isoform X2 [Phoenix dactylifera]	sp|P82412|RRP3_SPIOL	30S ribosomal protein 3, chloroplastic OS=Spinacia oleracea GN=PSRP3 PE=1 SV=1						GO:0005840;GO:0003735;GO:0006412	ribosome|structural constituent of ribosome|translation
comp29375_c0_seq1	485	74735.2	7.30046	-13.3215	0.0164535	gi|2754853|gb|AAB95220.1|metallothionein type I [Fritillaria agrestis] >gi|183013702|gb|ACC38380.1| metallothionein-like protein [Lilium formosanum]	sp|Q40256|MT3_MUSAC	Metallothionein-like protein type 3 OS=Musa acuminata PE=3 SV=1						GO:0010363;GO:0005507;GO:0009651;GO:0009926;GO:0040007;GO:0009750;GO:0009963;GO:0008361;GO:0010015;GO:0006612;GO:0006833;GO:0046686;GO:0006878;GO:0007389	regulation of plant-type hypersensitive response|copper ion binding|response to salt stress|auxin polar transport|growth|response to fructose|positive regulation of flavonoid biosynthetic process|regulation of cell size|root morphogenesis|protein targeting to membrane|water transport|response to cadmium ion|cellular copper ion homeostasis|pattern specification process
comp29376_c0_seq1	329	32.6007	0	0	0.0435168
comp29391_c0_seq1	916	18356.1	4.17169	-12.1033	9.48222e-05	gi|672125356|ref|XP_008786095.1|PREDICTED: photosystem II reaction center W protein, chloroplastic [Phoenix dactylifera]	sp|Q39194|PSBW_ARATH	Photosystem II reaction center W protein, chloroplastic OS=Arabidopsis thaliana GN=PSBW PE=1 SV=2	ko00195	Photosynthesis	K02721	psbW	photosystem II PsbW protein	GO:0006364;GO:0009535;GO:0009657;GO:0009523;GO:0010207;GO:0042549	rRNA processing|chloroplast thylakoid membrane|plastid organization|photosystem II|photosystem II assembly|photosystem II stabilization
comp29393_c0_seq1	454	20340.9	178.34	-6.83361	0.00863289	gi|257219675|gb|ACV51811.1|metallothionein type 3 [Typha angustifolia]	sp|Q40256|MT3_MUSAC	Metallothionein-like protein type 3 OS=Musa acuminata PE=3 SV=1						GO:0010363;GO:0005507;GO:0009651;GO:0009926;GO:0040007;GO:0009750;GO:0009963;GO:0008361;GO:0010015;GO:0006612;GO:0006833;GO:0046686;GO:0006878;GO:0007389	regulation of plant-type hypersensitive response|copper ion binding|response to salt stress|auxin polar transport|growth|response to fructose|positive regulation of flavonoid biosynthetic process|regulation of cell size|root morphogenesis|protein targeting to membrane|water transport|response to cadmium ion|cellular copper ion homeostasis|pattern specification process
comp29403_c0_seq1	845	44.1068	20997.2	8.89498	0.0017402	gi|672177299|ref|XP_008808739.1|PREDICTED: 14 kDa proline-rich protein DC2.15-like [Phoenix dactylifera]	sp|P14009|14KD_DAUCA	14 kDa proline-rich protein DC2.15 OS=Daucus carota PE=2 SV=1						GO:0005576;GO:0008289;GO:0006869	extracellular region|lipid binding|lipid transport
comp29408_c0_seq1	412	0	36.5023	Inf	0.0322146	gi|672190198|ref|XP_008775178.1|PREDICTED: expansin-A8 [Phoenix dactylifera]	sp|Q9XHX0|EXPA8_ORYSJ	Expansin-A8 OS=Oryza sativa subsp. japonica GN=EXPA8 PE=2 SV=1						GO:0005576;GO:0016020;GO:0009664;GO:0016023;GO:0005618	extracellular region|membrane|plant-type cell wall organization|cytoplasmic membrane-bounded vesicle|cell wall
comp29411_c0_seq1	782	3005.02	10.4292	-8.1706	8.13526e-05	gi|449448384|ref|XP_004141946.1|PREDICTED: oxygen-evolving enhancer protein 1, chloroplastic [Cucumis sativus] >gi|700193260|gb|KGN48464.1| Oxygen-evolving enhancer protein 1 [Cucumis sativus]	sp|Q40459|PSBO_TOBAC	Oxygen-evolving enhancer protein 1, chloroplastic OS=Nicotiana tabacum GN=PSBO PE=2 SV=1	ko00195	Photosynthesis	K02716	psbO	photosystem II oxygen-evolving enhancer protein 1	GO:0016021;GO:0009654;GO:0008266;GO:0010242;GO:0005509;GO:0042742;GO:0019898;GO:0009535;GO:0010205;GO:0010287;GO:0010207;GO:0035304;GO:0042549;GO:0009279;GO:0009543;GO:0048046	integral component of membrane|photosystem II oxygen evolving complex|poly(U) RNA binding|oxygen evolving activity|calcium ion binding|defense response to bacterium|extrinsic component of membrane|chloroplast thylakoid membrane|photoinhibition|plastoglobule|photosystem II assembly|regulation of protein dephosphorylation|photosystem II stabilization|cell outer membrane|chloroplast thylakoid lumen|…
comp29414_c0_seq1	562	144.785	0	0	0.00217257	gi|695073190|ref|XP_009383750.1|PREDICTED: putative glutaredoxin-C14 [Musa acuminata subsp. malaccensis]	sp|Q7G8Y5|GRXC1_ORYSJ	Glutaredoxin-C1 OS=Oryza sativa subsp. japonica GN=GRXC1 PE=3 SV=1						GO:0045454;GO:0009055;GO:0015035	cell redox homeostasis|electron carrier activity|protein disulfide oxidoreductase activity
comp29415_c0_seq1	1972	6727.25	171.039	-5.29762	0.00695213	gi|695067773|ref|XP_009380808.1|PREDICTED: ATP synthase delta chain, chloroplastic-like [Musa acuminata subsp. malaccensis]	sp|P32980|ATPD_TOBAC	ATP synthase delta chain, chloroplastic OS=Nicotiana tabacum GN=ATPD PE=2 SV=1	ko00190;ko00195	Oxidative phosphorylation|Photosynthesis	K02113	ATPF1D, atpH	F-type H+-transporting ATPase subunit delta	GO:0009697;GO:0019760;GO:0010363;GO:0010200;GO:0010319;GO:0031348;GO:0050832;GO:0006098;GO:0009867;GO:0009772;GO:0006364;GO:0019288;GO:0009941;GO:0009595;GO:0042742;GO:0006612;GO:0010027;GO:0019252;GO:0010310;GO:0010287;GO:0009862;GO:0009773;GO:0046933;GO:0009409;GO:0015995;GO:0000165;GO:0010207;GO:0009535;GO:0043900;GO:0015986	salicylic acid biosynthetic process|glucosinolate metabolic process|regulation of plant-type hypersensitive response|response to chitin|stromule|negative regulation of defense response|defense response to fungus|pentose-phosphate shunt|jasmonic acid mediated signaling pathway|photosynthetic electron transport in photosystem II|rRNA processing|isopentenyl diphosphate biosynthetic process, methyler…
comp29416_c0_seq2	2284	5590.06	0	0	1.21041e-06	gi|694997329|ref|XP_009398831.1|PREDICTED: sedoheptulose-1,7-bisphosphatase, chloroplastic [Musa acuminata subsp. malaccensis]	sp|P46285|S17P_WHEAT	Sedoheptulose-1,7-bisphosphatase, chloroplastic OS=Triticum aestivum PE=2 SV=1	ko00710;ko01200	Carbon fixation in photosynthetic organisms|Carbon metabolism	K01100	E3.1.3.37	sedoheptulose-bisphosphatase	GO:0009697;GO:0019253;GO:0009579;GO:0010363;GO:0019761;GO:0010200;GO:0043085;GO:0019344;GO:0031348;GO:0009570;GO:0050832;GO:0006098;GO:0046872;GO:0009867;GO:0006364;GO:0005986;GO:0019288;GO:0009941;GO:0009595;GO:0042742;GO:0006612;GO:0019252;GO:0000023;GO:0010310;GO:0009657;GO:0042132;GO:0009862;GO:0009773;GO:0035304;GO:0050278;GO:0009409;GO:0048046;GO:0000165;GO:0010207;GO:0043900;GO:0010103	salicylic acid biosynthetic process|reductive pentose-phosphate cycle|thylakoid|regulation of plant-type hypersensitive response|glucosinolate biosynthetic process|response to chitin|positive regulation of catalytic activity|cysteine biosynthetic process|negative regulation of defense response|chloroplast stroma|defense response to fungus|pentose-phosphate shunt|metal ion binding|jasmonic acid me…
comp29432_c0_seq1	1725	6468.36	1.04292	-12.5986	3.81282e-06	gi|743882457|ref|XP_010909156.1|PREDICTED: fructose-1,6-bisphosphatase, chloroplastic isoform X3 [Elaeis guineensis]	sp|O64422|F16P1_ORYSJ	Fructose-1,6-bisphosphatase, chloroplastic OS=Oryza sativa subsp. japonica GN=Os03g0267300 PE=2 SV=1	ko04152;ko00010;ko00030;ko00051;ko00680;ko00710;ko01200;ko04910	AMPK signaling pathway|Glycolysis / Gluconeogenesis|Pentose phosphate pathway|Fructose and mannose metabolism|Methane metabolism|Carbon fixation in photosynthetic organisms|Carbon metabolism|Insulin signaling pathway	K03841	FBP, fbp	fructose-1,6-bisphosphatase I	GO:0006098;GO:0010218;GO:0048046;GO:0016117;GO:0004331;GO:0010319;GO:0035304;GO:0043085;GO:0019252;GO:0010114;GO:0030003;GO:0010207;GO:0009902;GO:0000023;GO:0006000;GO:0042742;GO:0030388;GO:0015995;GO:0009773;GO:0042132;GO:0046872;GO:0005985;GO:0009570;GO:0009637;GO:0019253;GO:0070838;GO:0009409;GO:0006364;GO:0010027	pentose-phosphate shunt|response to far red light|apoplast|carotenoid biosynthetic process|fructose-2,6-bisphosphate 2-phosphatase activity|stromule|regulation of protein dephosphorylation|positive regulation of catalytic activity|starch biosynthetic process|response to red light|cellular cation homeostasis|photosystem II assembly|chloroplast relocation|maltose metabolic process|fructose metaboli…
comp29447_c0_seq1	524	39.3126	0	0	0.0307166	gi|573031510|gb|ETS64729.1|cytochrome c [Pseudozyma aphidis DSM 70725]	sp|Q41346|CYC_STELP	Cytochrome c OS=Stellaria longipes PE=3 SV=1	ko04115;ko04210;ko02020;ko00920	p53 signaling pathway|Apoptosis|Two-component system|Sulfur metabolism	K08738	CYC	cytochrome c	GO:0005758;GO:0070469;GO:0009055;GO:0005506;GO:0020037;GO:0055114	mitochondrial intermembrane space|respiratory chain|electron carrier activity|iron ion binding|heme binding|oxidation-reduction process
comp29457_c0_seq1	596	7985.25	15.6438	-8.9956	0.000128239	gi|695047504|ref|XP_009411634.1|PREDICTED: calvin cycle protein CP12-1, chloroplastic-like [Musa acuminata subsp. malaccensis]	sp|Q9LZP9|CP122_ARATH	Calvin cycle protein CP12-2, chloroplastic OS=Arabidopsis thaliana GN=CP12-2 PE=1 SV=1						GO:0080153;GO:0009744;GO:0009507;GO:0009416	negative regulation of reductive pentose-phosphate cycle|response to sucrose|chloroplast|response to light stimulus
comp29464_c0_seq1	1253	11164.8	4.17169	-11.386	2.92257e-05	gi|672137261|ref|XP_008792350.1|PREDICTED: BURP domain-containing protein 3 [Phoenix dactylifera]	sp|Q942D4|BURP3_ORYSJ	BURP domain-containing protein 3 OS=Oryza sativa subsp. japonica GN=BURP3 PE=2 SV=1
comp29475_c0_seq1	1321	8344.82	1.04292	-12.966	4.95175e-06	gi|672196856|ref|XP_008776921.1|PREDICTED: PGR5-like protein 1A, chloroplastic [Phoenix dactylifera]	sp|Q8H112|PGL1A_ARATH	PGR5-like protein 1A, chloroplastic OS=Arabidopsis thaliana GN=PGRL1A PE=1 SV=1
comp29494_c0_seq1	882	6182.62	318.091	-4.28071	0.0214411	gi|568841052|ref|XP_006474476.1|PREDICTED: uncharacterized protein LOC102612959 [Citrus sinensis] >gi|343887314|dbj|BAK61860.1| hypothetical protein [Citrus unshiu]								GO:0009523;GO:0015979;GO:0009535	photosystem II|photosynthesis|chloroplast thylakoid membrane
comp29633_c0_seq1	1082	2635.86	64.6612	-5.34923	0.00305306	gi|720084041|ref|XP_010243082.1|PREDICTED: 50S ribosomal protein L6, chloroplastic-like [Nelumbo nucifera]	sp|O23049|RK6_ARATH	50S ribosomal protein L6, chloroplastic OS=Arabidopsis thaliana GN=RPL6 PE=2 SV=1	ko03010	Ribosome	K02933	RP-L6, MRPL6, rplF	large subunit ribosomal protein L6	GO:0006098;GO:0009941;GO:0016020;GO:0009793;GO:0006412;GO:0010207;GO:0015934;GO:0019288;GO:0006354;GO:0009570;GO:0003735;GO:0009657;GO:0006364;GO:0019843	pentose-phosphate shunt|chloroplast envelope|membrane|embryo development ending in seed dormancy|translation|photosystem II assembly|large ribosomal subunit|isopentenyl diphosphate biosynthetic process, methylerythritol 4-phosphate pathway|DNA-templated transcription, elongation|chloroplast stroma|structural constituent of ribosome|plastid organization|rRNA processing|rRNA binding
comp29638_c0_seq1	510	30.683	0	0	0.0484564
comp29659_c0_seq1	672	1981.93	47.9744	-5.3685	0.00269987	gi|3334112|sp|O04066.1|ACBP_RICCORecName: Full=Acyl-CoA-binding protein; Short=ACBP [Ricinus communis] >gi|1938236|emb|CAA70200.1| acyl-CoA-binding protein [Ricinus communis]	sp|O04066|ACBP_RICCO	Acyl-CoA-binding protein OS=Ricinus communis PE=3 SV=1	ko03320	PPAR signaling pathway	K08762	DBI, ACBP	diazepam-binding inhibitor (GABA receptor modulator, acyl-CoA-binding protein)	GO:0050826;GO:0000062;GO:0031210;GO:0005886;GO:0006869;GO:0005829	response to freezing|fatty-acyl-CoA binding|phosphatidylcholine binding|plasma membrane|lipid transport|cytosol
comp29670_c0_seq1	694	130.403	1869.96	3.84196	0.0210768	gi|584614229|gb|AHJ25677.1|Kunitz-type trypsin inhibitor [Curcuma longa]	sp|P13087|MIRA_SYNDU	Miraculin OS=Synsepalum dulcificum PE=1 SV=3						GO:0004866;GO:0010951	endopeptidase inhibitor activity|negative regulation of endopeptidase activity
comp29699_c0_seq1	1097	3229.39	2.08585	-10.5964	6.81055e-06	gi|743795093|ref|XP_010924362.1|PREDICTED: uncharacterized protein ycf23-like isoform X2 [Elaeis guineensis]	sp|Q1XDB4|YCF23_PYRYE	Uncharacterized protein ycf23 OS=Pyropia yezoensis GN=ycf23 PE=3 SV=1						GO:0003824;GO:0008152	catalytic activity|metabolic process
comp29726_c0_seq1	728	3213.09	111.593	-4.84764	0.00664645	gi|695007624|ref|XP_009390366.1|PREDICTED: acyl carrier protein 4, chloroplastic-like [Musa acuminata subsp. malaccensis]	sp|P52414|ACP4_CUPLA	Acyl carrier protein 4, chloroplastic OS=Cuphea lanceolata GN=ACL1 PE=3 SV=1						GO:0010155;GO:0010218;GO:0009941;GO:0000036;GO:0010114;GO:0010207;GO:0016491;GO:0009744;GO:0019288;GO:0006633;GO:0009570;GO:0031177;GO:0009637;GO:0009644;GO:0042335;GO:0009657;GO:0055114;GO:0006364;GO:0009627;GO:0005739	regulation of proton transport|response to far red light|chloroplast envelope|ACP phosphopantetheine attachment site binding involved in fatty acid biosynthetic process|response to red light|photosystem II assembly|oxidoreductase activity|response to sucrose|isopentenyl diphosphate biosynthetic process, methylerythritol 4-phosphate pathway|fatty acid biosynthetic process|chloroplast stroma|phosph…
comp29729_c1_seq1	384	2503.54	0	0	1.36588e-06	gi|695066028|ref|XP_009379890.1|PREDICTED: chlorophyll a-b binding protein CP26, chloroplastic isoform X1 [Musa acuminata subsp. malaccensis] >gi|695066030|ref|XP_009379891.1| PREDICTED: chlorophyll a-b binding protein CP26, chloroplastic isoform X1 [Musa acuminata subsp. malaccensis]	sp|Q9XF89|CB5_ARATH	Chlorophyll a-b binding protein CP26, chloroplastic OS=Arabidopsis thaliana GN=LHCB5 PE=2 SV=1	ko00196	Photosynthesis - antenna proteins	K08916	LHCB5	light-harvesting complex II chlorophyll a/b binding protein 5	GO:0009517;GO:0010114;GO:0016168;GO:0005739;GO:0046872;GO:0010196;GO:0006364;GO:0009783;GO:0009637;GO:0009533;GO:0010155;GO:0009744;GO:0010287;GO:0010218;GO:0009765;GO:0009644;GO:0019344	PSII associated light-harvesting complex II|response to red light|chlorophyll binding|mitochondrion|metal ion binding|nonphotochemical quenching|rRNA processing|photosystem II antenna complex|response to blue light|chloroplast stromal thylakoid|regulation of proton transport|response to sucrose|plastoglobule|response to far red light|photosynthesis, light harvesting|response to high light intensi…
comp29782_c0_seq1	940	2954.2	16.6868	-7.46792	0.000194147	gi|225447221|ref|XP_002277789.1|PREDICTED: photosystem II repair protein PSB27-H1, chloroplastic [Vitis vinifera]	sp|Q9LR64|PB27A_ARATH	Photosystem II repair protein PSB27-H1, chloroplastic OS=Arabidopsis thaliana GN=PSB27-1 PE=1 SV=1	ko00195	Photosynthesis	K08902	psb27	photosystem II Psb27 protein	GO:0010206;GO:0009543;GO:0009535	photosystem II repair|chloroplast thylakoid lumen|chloroplast thylakoid membrane
comp29795_c0_seq1	1048	4970.65	28.1589	-7.4637	0.000339819	gi|695051840|ref|XP_009413961.1|PREDICTED: uncharacterized protein LOC103995162 [Musa acuminata subsp. malaccensis]								GO:0009902;GO:0006098;GO:0010027;GO:0010190;GO:0000023;GO:0019252;GO:0034660;GO:0009535;GO:0010207;GO:0043085	chloroplast relocation|pentose-phosphate shunt|thylakoid membrane organization|cytochrome b6f complex assembly|maltose metabolic process|starch biosynthetic process|ncRNA metabolic process|chloroplast thylakoid membrane|photosystem II assembly|positive regulation of catalytic activity
comp29876_c0_seq1	831	78.6252	2.08585	-5.23629	0.0335811	gi|743759141|ref|XP_010930554.1|PREDICTED: transmembrane protein 97-like isoform X2 [Elaeis guineensis]								GO:0005634;GO:0016023;GO:0016020	nucleus|cytoplasmic membrane-bounded vesicle|membrane
comp29976_c0_seq1	452	329.842	5.21461	-5.98307	0.00365046	gi|527185225|gb|EPS58749.1|hypothetical protein M569_16064, partial [Genlisea aurea]	sp|I1K0K6|EFGC2_SOYBN	Elongation factor G-2, chloroplastic OS=Glycine max GN=fusA2 PE=3 SV=1						GO:0005525;GO:0009793;GO:0048481;GO:0043085;GO:0009570;GO:0006098;GO:0006414;GO:0006364;GO:0009845;GO:0009941;GO:0006354;GO:0010027;GO:0019252;GO:0000023;GO:0003746;GO:0005739;GO:0042793;GO:0016226;GO:0010228;GO:0005524;GO:0045893;GO:0003924;GO:0035304;GO:0009902;GO:0048046;GO:0006184;GO:0010207	GTP binding|embryo development ending in seed dormancy|ovule development|positive regulation of catalytic activity|chloroplast stroma|pentose-phosphate shunt|translational elongation|rRNA processing|seed germination|chloroplast envelope|DNA-templated transcription, elongation|thylakoid membrane organization|starch biosynthetic process|maltose metabolic process|translation elongation factor activi…
comp30002_c0_seq1	527	1.91769	744.647	8.60104	9.80669e-05	gi|695009844|ref|XP_009391572.1|PREDICTED: cytochrome P450 90A1 isoform X2 [Musa acuminata subsp. malaccensis]	sp|Q42569|C90A1_ARATH	Cytochrome P450 90A1 OS=Arabidopsis thaliana GN=CYP90A1 PE=2 SV=1	ko00905	Brassinosteroid biosynthesis	K09588	CYP90A1, CPD	cytochrome P450, family 90, subfamily A, polypeptide 1	GO:0010584;GO:0016023;GO:0009825;GO:0009911;GO:0020037;GO:0009055;GO:0043481;GO:0048767;GO:0016705;GO:0004497;GO:0000271;GO:0019825;GO:0010224;GO:0005506;GO:0048657;GO:0055114;GO:0009932;GO:0016132;GO:0071555	pollen exine formation|cytoplasmic membrane-bounded vesicle|multidimensional cell growth|positive regulation of flower development|heme binding|electron carrier activity|anthocyanin accumulation in tissues in response to UV light|root hair elongation|oxidoreductase activity, acting on paired donors, with incorporation or reduction of molecular oxygen|monooxygenase activity|polysaccharide biosynth…
comp30034_c0_seq1	312	32.6007	0	0	0.0435168
comp30038_c0_seq1	3000	1637.71	87.6055	-4.22451	0.012522	gi|695071365|ref|XP_009382751.1|PREDICTED: uncharacterized protein LOC103970629 [Musa acuminata subsp. malaccensis]								GO:0045893;GO:0009902;GO:0006364;GO:0010027;GO:0042793;GO:0010207;GO:0035304;GO:0005886	positive regulation of transcription, DNA-templated|chloroplast relocation|rRNA processing|thylakoid membrane organization|transcription from plastid promoter|photosystem II assembly|regulation of protein dephosphorylation|plasma membrane
comp30070_c0_seq1	1000	19682.2	8.34338	-11.204	0.000234769	gi|695058755|ref|XP_009417703.1|PREDICTED: germin-like protein 8-14 [Musa acuminata subsp. malaccensis]	sp|Q9ZRA4|AB19A_PRUPE	Auxin-binding protein ABP19a OS=Prunus persica GN=ABP19A PE=3 SV=1						GO:0005576;GO:0030145;GO:0045735	extracellular region|manganese ion binding|nutrient reservoir activity
comp30084_c0_seq1	578	928.161	0	0	1.02064e-05	gi|695044004|ref|XP_009409726.1|PREDICTED: putative cell wall protein [Musa acuminata subsp. malaccensis]								GO:0016023	cytoplasmic membrane-bounded vesicle
comp30174_c0_seq1	1442	15.3415	2355.96	7.26273	0.000219125	gi|672123220|ref|XP_008784965.1|PREDICTED: peroxidase 72-like [Phoenix dactylifera]	sp|Q9FJZ9|PER72_ARATH	Peroxidase 72 OS=Arabidopsis thaliana GN=PER72 PE=1 SV=1	ko00940	Phenylpropanoid biosynthesis	K00430	E1.11.1.7	peroxidase	GO:0046872;GO:0006979;GO:0016023;GO:0020037;GO:0005618;GO:0004601;GO:0051707;GO:0055114	metal ion binding|response to oxidative stress|cytoplasmic membrane-bounded vesicle|heme binding|cell wall|peroxidase activity|response to other organism|oxidation-reduction process
comp30250_c0_seq1	954	0.958844	1108.63	10.1752	1.65371e-05	gi|743763785|ref|XP_010912092.1|PREDICTED: uncharacterized protein LOC105038102 [Elaeis guineensis]								GO:0016020	membrane
comp30306_c0_seq1	1213	26.8476	1374.57	5.67804	0.00174759	gi|3551956|gb|AAC34856.1|senescence-associated protein 6 [Hemerocallis hybrid cultivar]	sp|Q9SXA6|ENDO1_ARATH	Endonuclease 1 OS=Arabidopsis thaliana GN=ENDO1 PE=1 SV=1						GO:0006308;GO:0003676;GO:0000014;GO:0016891;GO:0043765	DNA catabolic process|nucleic acid binding|single-stranded DNA endodeoxyribonuclease activity|endoribonuclease activity, producing 5'-phosphomonoesters|T/G mismatch-specific endonuclease activity
comp30380_c0_seq1	763	21.0946	6316.98	8.22622	0.00019511
comp30448_c0_seq1	400	171.633	2050.39	3.5785	0.030211
comp30448_c1_seq1	721	355.731	4813.09	3.7581	0.0337027	gi|695023932|ref|XP_009399159.1|PREDICTED: dirigent protein 2-like [Musa acuminata subsp. malaccensis]	sp|Q9SS03|DIR21_ARATH	Dirigent protein 21 OS=Arabidopsis thaliana GN=DIR21 PE=1 SV=1
comp30482_c0_seq1	1438	11952	6.25754	-10.8994	5.38294e-05	gi|743817120|ref|XP_010930830.1|PREDICTED: fructose-bisphosphate aldolase, chloroplastic [Elaeis guineensis]	sp|Q40677|ALFC_ORYSJ	Fructose-bisphosphate aldolase, chloroplastic OS=Oryza sativa subsp. japonica GN=Os11g0171300 PE=1 SV=2	ko00010;ko00030;ko00051;ko00680;ko00710;ko01200;ko01230	Glycolysis / Gluconeogenesis|Pentose phosphate pathway|Fructose and mannose metabolism|Methane metabolism|Carbon fixation in photosynthetic organisms|Carbon metabolism|Biosynthesis of amino acids	K01623	ALDO	fructose-bisphosphate aldolase, class I	GO:0031977;GO:0005739;GO:0009941;GO:0010287;GO:0004332;GO:0046686;GO:0006096;GO:0022626;GO:0009737;GO:0016020;GO:0048046	thylakoid lumen|mitochondrion|chloroplast envelope|plastoglobule|fructose-bisphosphate aldolase activity|response to cadmium ion|glycolytic process|cytosolic ribosome|response to abscisic acid|membrane|apoplast
comp30499_c0_seq1	785	1112.26	17.7297	-5.97118	0.0012732	gi|502149627|ref|XP_004507604.1|PREDICTED: uncharacterized protein LOC101500371 [Cicer arietinum]
comp30524_c0_seq1	846	294.365	0	0	0.000308663	gi|695043107|ref|XP_009409233.1|PREDICTED: protein YLS3-like [Musa acuminata subsp. malaccensis]	sp|O64864|YLS3_ARATH	Protein YLS3 OS=Arabidopsis thaliana GN=YLS3 PE=2 SV=1						GO:0008233;GO:0008289;GO:0016023;GO:0006869;GO:0006508	peptidase activity|lipid binding|cytoplasmic membrane-bounded vesicle|lipid transport|proteolysis
comp30572_c0_seq1	957	1220.61	0	0	5.00781e-06	gi|695047248|ref|XP_009411497.1|PREDICTED: NAD(P)H-quinone oxidoreductase subunit M, chloroplastic [Musa acuminata subsp. malaccensis]	sp|Q7FB12|NDHM_ORYSJ	NAD(P)H-quinone oxidoreductase subunit M, chloroplastic OS=Oryza sativa subsp. japonica GN=ndhM PE=2 SV=1						GO:0010598;GO:0016655;GO:0048038;GO:0010258;GO:0009535;GO:0055114	NAD(P)H dehydrogenase complex (plastoquinone)|oxidoreductase activity, acting on NAD(P)H, quinone or similar compound as acceptor|quinone binding|NADH dehydrogenase complex (plastoquinone) assembly|chloroplast thylakoid membrane|oxidation-reduction process
comp30606_c0_seq1	1098	1134.31	0	0	6.00795e-06	gi|695050130|ref|XP_009413036.1|PREDICTED: thioredoxin-like protein CDSP32, chloroplastic [Musa acuminata subsp. malaccensis]	sp|Q9SGS4|CDSP_ARATH	Thioredoxin-like protein CDSP32, chloroplastic OS=Arabidopsis thaliana GN=CDSP32 PE=1 SV=1						GO:0009414;GO:0009941;GO:0006979;GO:0009055;GO:0045454;GO:0005515;GO:0006662;GO:0009570;GO:0009534;GO:0015035	response to water deprivation|chloroplast envelope|response to oxidative stress|electron carrier activity|cell redox homeostasis|protein binding|glycerol ether metabolic process|chloroplast stroma|chloroplast thylakoid|protein disulfide oxidoreductase activity
comp30640_c0_seq1	847	111.226	1788.61	4.00728	0.0168303	gi|695023932|ref|XP_009399159.1|PREDICTED: dirigent protein 2-like [Musa acuminata subsp. malaccensis]	sp|Q67YM6|DIR11_ARATH	Dirigent protein 11 OS=Arabidopsis thaliana GN=DIR11 PE=2 SV=1						GO:0016023	cytoplasmic membrane-bounded vesicle
comp30677_c0_seq1	712	13717.2	0	0	5.34502e-06	gi|672138579|ref|XP_008793049.1|PREDICTED: photosystem I reaction center subunit VI, chloroplastic [Phoenix dactylifera]	sp|Q0DG05|PSAH_ORYSJ	Photosystem I reaction center subunit VI, chloroplastic OS=Oryza sativa subsp. japonica GN=PSAH PE=2 SV=1	ko00195	Photosynthesis	K02695	psaH	photosystem I subunit VI	GO:0010287;GO:0009538;GO:0015979;GO:0009535	plastoglobule|photosystem I reaction center|photosynthesis|chloroplast thylakoid membrane
comp30712_c0_seq1	795	1561	51.1032	-4.93291	0.00479246	gi|743793311|ref|XP_010923901.1|PREDICTED: NEP1-interacting protein 1 isoform X1 [Elaeis guineensis] >gi|743793317|ref|XP_010923902.1| PREDICTED: NEP1-interacting protein 1 isoform X1 [Elaeis guineensis]	sp|Q8GT75|NIP1_ARATH	NEP1-interacting protein 1 OS=Arabidopsis thaliana GN=NIP1 PE=1 SV=2
comp30742_c0_seq1	1185	1444.02	20.8585	-6.11331	0.000974872	gi|657982032|ref|XP_008383047.1|PREDICTED: protein Iojap, chloroplastic [Malus domestica]	sp|Q9LDY9|IOJAC_ARATH	Protein Iojap, chloroplastic OS=Arabidopsis thaliana GN=IJ PE=2 SV=1						GO:0009507	chloroplast
comp30746_c0_seq1	692	0	33.3735	Inf	0.0381284
comp30795_c0_seq1	354	890.766	0	0	1.14339e-05
comp30802_c0_seq1	509	0	30.2448	Inf	0.0455653
comp30809_c0_seq1	305	713.38	21.9014	-5.02558	0.00539783	gi|694996953|ref|XP_009396826.1|PREDICTED: 50S ribosomal protein L35, chloroplastic-like [Musa acuminata subsp. malaccensis] >gi|694996955|ref|XP_009396834.1| PREDICTED: 50S ribosomal protein L35, chloroplastic-like [Musa acuminata subsp. malaccensis]	sp|P23326|RK35_SPIOL	50S ribosomal protein L35, chloroplastic OS=Spinacia oleracea GN=RPL35 PE=1 SV=1
comp30814_c0_seq1	346	0	54.232	Inf	0.0149873
comp30850_c0_seq1	1103	1274.3	0	0	4.51511e-06	gi|743871884|ref|XP_010906401.1|PREDICTED: psbP domain-containing protein 6, chloroplastic [Elaeis guineensis]	sp|Q9LXX5|PPD6_ARATH	PsbP domain-containing protein 6, chloroplastic OS=Arabidopsis thaliana GN=PPD6 PE=1 SV=1						GO:0009654;GO:0005509;GO:0019898;GO:0009965;GO:0010027;GO:0030154;GO:0009570;GO:0015979;GO:0009543	photosystem II oxygen evolving complex|calcium ion binding|extrinsic component of membrane|leaf morphogenesis|thylakoid membrane organization|cell differentiation|chloroplast stroma|photosynthesis|chloroplast thylakoid lumen
comp30851_c0_seq1	901	7385.01	67.79	-6.76738	0.00138407	gi|672145272|ref|XP_008796549.1|PREDICTED: photosystem I reaction center subunit V, chloroplastic-like [Phoenix dactylifera]	sp|P12357|PSAG_SPIOL	Photosystem I reaction center subunit V, chloroplastic OS=Spinacia oleracea GN=PSAG PE=1 SV=1	ko00195	Photosynthesis	K08905	psaG	photosystem I subunit V	GO:0016168;GO:0009773;GO:0009941;GO:0050821;GO:0042550;GO:0030003;GO:0030093;GO:0070838;GO:0019344;GO:0009780	chlorophyll binding|photosynthetic electron transport in photosystem I|chloroplast envelope|protein stabilization|photosystem I stabilization|cellular cation homeostasis|chloroplast photosystem I|divalent metal ion transport|cysteine biosynthetic process|photosynthetic NADP+ reduction
comp30872_c0_seq1	1856	20467.5	182.511	-6.8092	0.00892098	gi|695059137|ref|XP_009417914.1|PREDICTED: glutamine synthetase leaf isozyme, chloroplastic-like [Musa acuminata subsp. malaccensis] >gi|695059139|ref|XP_009417915.1| PREDICTED: glutamine synthetase leaf isozyme, chloroplastic-like [Musa acuminata subsp. malaccensis]	sp|O22506|GLNA2_DAUCA	Glutamine synthetase, chloroplastic OS=Daucus carota GN=GLN2 PE=2 SV=1	ko02020;ko00250;ko00630;ko00910;ko01230;ko04724;ko04727	Two-component system|Alanine, aspartate and glutamate metabolism|Glyoxylate and dicarboxylate metabolism|Nitrogen metabolism|Biosynthesis of amino acids|Glutamatergic synapse|GABAergic synapse	K01915	glnA, GLUL	glutamine synthetase	GO:0005739;GO:0009651;GO:0009941;GO:0006542;GO:0004356;GO:0009535;GO:0009570;GO:0046686;GO:0022626;GO:0048046	mitochondrion|response to salt stress|chloroplast envelope|glutamine biosynthetic process|glutamate-ammonia ligase activity|chloroplast thylakoid membrane|chloroplast stroma|response to cadmium ion|cytosolic ribosome|apoplast
comp30913_c0_seq1	1508	19.1769	1859.53	6.59943	0.000497019	gi|694444459|ref|XP_009348751.1|PREDICTED: serine/threonine-protein kinase SRK2A [Pyrus x bretschneideri]	sp|Q7XQP4|SAPK7_ORYSJ	Serine/threonine-protein kinase SAPK7 OS=Oryza sativa subsp. japonica GN=SAPK7 PE=2 SV=2	ko04075	Plant hormone signal transduction	K14498	SNRK2	serine/threonine-protein kinase SRK2	GO:0006468;GO:0005524;GO:0004674	protein phosphorylation|ATP binding|protein serine/threonine kinase activity
comp30927_c0_seq1	419	317.377	26.0731	-3.60557	0.0451579
comp30947_c0_seq1	781	1554.29	30.2448	-5.68342	0.00172521	gi|695013528|ref|XP_009393551.1|PREDICTED: uncharacterized protein LOC103979211 [Musa acuminata subsp. malaccensis]
comp30955_c0_seq1	1131	1805.5	0	0	2.17659e-06	gi|695059309|ref|XP_009418009.1|PREDICTED: chlorophyll a-b binding protein, chloroplastic [Musa acuminata subsp. malaccensis]	sp|P10708|CB12_SOLLC	Chlorophyll a-b binding protein 7, chloroplastic OS=Solanum lycopersicum GN=CAB7 PE=3 SV=1	ko00196	Photosynthesis - antenna proteins	K08908	LHCA2	light-harvesting complex I chlorophyll a/b binding protein 2	GO:0010155;GO:0006098;GO:0016020;GO:0030003;GO:0009507;GO:0009744;GO:0019288;GO:0030076;GO:0046872;GO:0016168;GO:0009765;GO:0009644;GO:0070838;GO:0019761;GO:0006364	regulation of proton transport|pentose-phosphate shunt|membrane|cellular cation homeostasis|chloroplast|response to sucrose|isopentenyl diphosphate biosynthetic process, methylerythritol 4-phosphate pathway|light-harvesting complex|metal ion binding|chlorophyll binding|photosynthesis, light harvesting|response to high light intensity|divalent metal ion transport|glucosinolate biosynthetic process…
comp30962_c0_seq1	467	938.708	2.08585	-8.8139	6.19025e-05
comp31025_c0_seq1	1521	1199.51	88.6484	-3.75821	0.0234795	gi|672160611|ref|XP_008800089.1|PREDICTED: probable plastid-lipid-associated protein 3, chloroplastic isoform X1 [Phoenix dactylifera]	sp|Q94KU5|PAP3_BRACM	Plastid lipid-associated protein 3, chloroplastic OS=Brassica campestris GN=PAP3 PE=2 SV=1						GO:0009535;GO:0010287;GO:0005198	chloroplast thylakoid membrane|plastoglobule|structural molecule activity
comp31095_c0_seq1	570	357.649	4.17169	-6.42177	0.00217207	gi|695071224|ref|XP_009382675.1|PREDICTED: uncharacterized protein LOC103970577 [Musa acuminata subsp. malaccensis]
comp31118_c0_seq1	642	582.018	0	0	3.95031e-05
comp31133_c0_seq1	572	0	31.2877	Inf	0.0428868	gi|125558110|gb|EAZ03646.1|hypothetical protein OsI_25781 [Oryza sativa Indica Group]								GO:0016023;GO:0016020	cytoplasmic membrane-bounded vesicle|membrane
comp31137_c0_seq1	398	37.3949	0	0	0.0337772
comp31149_c0_seq1	406	51.7776	0	0	0.0181035
comp31183_c0_seq1	1380	2697.23	240.915	-3.48488	0.0365049	gi|695028450|ref|XP_009401602.1|PREDICTED: uncharacterized protein LOC103985583 [Musa acuminata subsp. malaccensis]								GO:0009507	chloroplast
comp31197_c0_seq1	638	0	76.1334	Inf	0.00822077
comp31220_c0_seq1	352	55.6129	0	0	0.0159099
comp31224_c1_seq1	556	31.6418	0	0	0.0458979
comp31242_c0_seq1	386	32.6007	0	0	0.0435168
comp31251_c0_seq1	831	0	61.5324	Inf	0.0119697
comp31256_c0_seq1	431	20.1357	265.945	3.7233	0.043691	gi|475624714|gb|EMT32724.1|Aquaporin PIP2-1 [Aegilops tauschii]	sp|Q84RL7|PIP21_MAIZE	Aquaporin PIP2-1 OS=Zea mays GN=PIP2-1 PE=1 SV=2						GO:0016021;GO:0006810;GO:0005215	integral component of membrane|transport|transporter activity
comp31309_c0_seq1	607	0	44.8457	Inf	0.021561
comp31312_c0_seq1	473	61.366	0	0	0.013389	gi|340807319|gb|AEK71893.1|ribosomal protein S7 [Tetrastigma yunnanense]	sp|Q6EM87|RR7_HYDMC	30S ribosomal protein S7, chloroplastic OS=Hydrangea macrophylla GN=rps7 PE=3 SV=1	ko03010	Ribosome	K02992	RP-S7, MRPS7, rpsG	small subunit ribosomal protein S7	GO:0003735;GO:0015935;GO:0006412;GO:0019843;GO:0009536	structural constituent of ribosome|small ribosomal subunit|translation|rRNA binding|plastid
comp31334_c0_seq1	807	0	38.5881	Inf	0.0289511
comp31346_c0_seq1	1230	0	36.5023	Inf	0.0322146
comp31386_c0_seq1	578	0	35.4594	Inf	0.0340385
comp31408_c0_seq1	1235	0	49.0174	Inf	0.0181038
comp31408_c1_seq1	1125	0	79.2621	Inf	0.00763587
comp31441_c0_seq2	752	0	47.9744	Inf	0.0188722
comp31451_c0_seq1	360	0	42.7598	Inf	0.0236889
comp31480_c0_seq1	1071	0	44.8457	Inf	0.021561
comp31547_c0_seq1	962	856.247	4.17169	-7.68125	0.000201553	gi|743820449|ref|XP_010931782.1|PREDICTED: uncharacterized protein LOC105052617 [Elaeis guineensis]								GO:0010090;GO:0048046	trichome morphogenesis|apoplast
comp31561_c0_seq1	316	0	35.4594	Inf	0.0340385
comp31564_c0_seq1	714	54.6541	0	0	0.0164118
comp31570_c0_seq1	526	193.686	0	0	0.00101016	gi|672111724|ref|XP_008802152.1|PREDICTED: MLO-like protein 1 [Phoenix dactylifera]	sp|O49621|MLO1_ARATH	MLO-like protein 1 OS=Arabidopsis thaliana GN=MLO1 PE=1 SV=1
comp31578_c0_seq1	1052	0	494.345	Inf	5.49752e-05	gi|672172100|ref|XP_008806134.1|PREDICTED: expansin-A11-like [Phoenix dactylifera]	sp|Q4PR44|EXP22_ORYSJ	Expansin-A22 OS=Oryza sativa subsp. japonica GN=EXPA22 PE=2 SV=2						GO:0009831;GO:0009828;GO:0016023;GO:0009826;GO:0005618;GO:0005576;GO:0016020	plant-type cell wall modification involved in multidimensional cell growth|plant-type cell wall loosening|cytoplasmic membrane-bounded vesicle|unidimensional cell growth|cell wall|extracellular region|membrane
comp31583_c0_seq1	535	35.4772	0	0	0.0372787
comp31632_c0_seq1	1197	26.8476	337.907	3.65376	0.041262	gi|743803651|ref|XP_010926981.1|PREDICTED: protein LATERAL ROOT PRIMORDIUM 1-like [Elaeis guineensis]	sp|Q94CK9|LRP1_ARATH	Protein LATERAL ROOT PRIMORDIUM 1 OS=Arabidopsis thaliana GN=LRP1 PE=1 SV=1						GO:0010090;GO:0071555;GO:0009536;GO:0007155;GO:0048765;GO:0045010;GO:0042803	trichome morphogenesis|cell wall organization|plastid|cell adhesion|root hair cell differentiation|actin nucleation|protein homodimerization activity
comp31635_c0_seq1	2013	46.9833	0	0	0.0217473	gi|743883423|ref|XP_010909410.1|PREDICTED: G-type lectin S-receptor-like serine/threonine-protein kinase RLK1 [Elaeis guineensis]	sp|Q39202|RLK1_ARATH	G-type lectin S-receptor-like serine/threonine-protein kinase RLK1 OS=Arabidopsis thaliana GN=RLK1 PE=2 SV=2
comp31638_c0_seq1	328	0	31.2877	Inf	0.0428868
comp31674_c0_seq1	602	8.62959	432.813	5.64831	0.00373835
comp31675_c0_seq1	865	0	58.4037	Inf	0.0131214
comp31686_c0_seq1	672	237.793	4.17169	-5.83293	0.00624837
comp31702_c0_seq1	637	30.683	0	0	0.0484564
comp31710_c0_seq1	784	37.3949	0	0	0.0337772
comp31757_c0_seq1	482	35.4772	0	0	0.0372787
comp31794_c0_seq1	481	32.6007	0	0	0.0435168	gi|78103309|ref|YP_358601.1|hypothetical protein PhapfoPp052 [Phalaenopsis aphrodite subsp. formosana] >gi|58802839|gb|AAW82559.1| hypothetical protein [Phalaenopsis aphrodite subsp. formosana]	sp|A6MMM9|RR18_DIOEL	30S ribosomal protein S18, chloroplastic OS=Dioscorea elephantipes GN=rps18 PE=3 SV=1
comp31882_c0_seq1	721	0	31.2877	Inf	0.0428868
comp31895_c0_seq1	484	144.785	5.21461	-4.79521	0.0254319	gi|695061707|ref|XP_009419297.1|PREDICTED: uncharacterized protein LOC103999300 [Musa acuminata subsp. malaccensis]
comp31917_c1_seq1	549	302.995	0	0	0.000283348	gi|763815812|gb|KJB82664.1|hypothetical protein B456_013G208000 [Gossypium raimondii]
comp31983_c0_seq1	416	0	39.6311	Inf	0.027491
comp31984_c0_seq1	1022	45.0657	489.131	3.44012	0.0443171	gi|694996641|ref|XP_009395063.1|PREDICTED: RING-H2 zinc finger protein RHA1a-like [Musa acuminata subsp. malaccensis]	sp|Q9SUS4|RHA1A_ARATH	RING-H2 zinc finger protein RHA1a OS=Arabidopsis thaliana GN=RHA1A PE=2 SV=1						GO:0070838;GO:0010200;GO:0030003;GO:0009741;GO:0005634;GO:0008270	divalent metal ion transport|response to chitin|cellular cation homeostasis|response to brassinosteroid|nucleus|zinc ion binding
comp31989_c0_seq1	492	0	49.0174	Inf	0.0181038
comp32013_c0_seq1	568	0	45.8886	Inf	0.0205998
comp32025_c0_seq1	792	279.982	22.9443	-3.60913	0.0480916	gi|672187468|ref|XP_008813341.1|PREDICTED: UPF0426 protein At1g28150, chloroplastic [Phoenix dactylifera]	sp|Q9FZ89|Y1815_ARATH	UPF0426 protein At1g28150, chloroplastic OS=Arabidopsis thaliana GN=At1g28150 PE=1 SV=1						GO:0016020;GO:0010287	membrane|plastoglobule
comp32032_c0_seq1	367	0	36.5023	Inf	0.0322146
comp32050_c0_seq1	303	39.3126	0	0	0.0307166
comp32072_c0_seq1	847	0	33.3735	Inf	0.0381284	gi|604334425|gb|EYU38509.1|hypothetical protein MIMGU_mgv1a007416mg [Erythranthe guttata]	sp|Q9SF40|RL4A_ARATH	60S ribosomal protein L4-1 OS=Arabidopsis thaliana GN=RPL4A PE=2 SV=1	ko03010	Ribosome	K02930	RP-L4e, RPL4	large subunit ribosomal protein L4e	GO:0005840;GO:0003735;GO:0006412	ribosome|structural constituent of ribosome|translation
comp32101_c0_seq1	741	0	36.5023	Inf	0.0322146
comp32152_c0_seq1	659	0	36.5023	Inf	0.0322146
comp32195_c0_seq1	1024	35.4772	0	0	0.0372787
comp32229_c0_seq1	333	0	29.2018	Inf	0.0484827
comp32238_c0_seq1	1081	0	33.3735	Inf	0.0381284	gi|255566181|ref|XP_002524078.1|ring finger protein, putative [Ricinus communis] >gi|223536646|gb|EEF38288.1| ring finger protein, putative [Ricinus communis]	sp|Q9FG21|ATL71_ARATH	Putative RING-H2 finger protein ATL71 OS=Arabidopsis thaliana GN=ATL71 PE=3 SV=1						GO:0008270	zinc ion binding
comp32244_c0_seq1	759	7812.66	7.30046	-10.0636	4.04738e-05	gi|131176|sp|P13194.2|PSAE_HORVURecName: Full=Photosystem I reaction center subunit IV, chloroplastic; Short=PSI-E; AltName: Full=Photosystem I 10.8 kDa polypeptide; Flags: Precursor [Hordeum vulgare] >gi|19087|emb|CAA68782.1| unnamed protein product [Hordeum vulgare] >gi|326503110|dbj|BAJ99180.1| predicted protein [Hordeum vulgare subsp. vulgare] >gi|226163|prf||1413233A 10.8kD photosystem I pro…	sp|P13194|PSAE_HORVU	Photosystem I reaction center subunit IV, chloroplastic OS=Hordeum vulgare GN=PSAE PE=1 SV=2	ko00195	Photosynthesis	K02693	psaE	photosystem I subunit IV	GO:0010287;GO:0009538;GO:0015979;GO:0009535	plastoglobule|photosystem I reaction center|photosynthesis|chloroplast thylakoid membrane
comp32306_c0_seq1	806	0	32.3306	Inf	0.0404162	gi|695024087|ref|XP_009399244.1|PREDICTED: CASP-like protein MA4_106O17.50 [Musa acuminata subsp. malaccensis]	sp|Q1EPG7|CSPL1_MUSAC	CASP-like protein MA4_106O17.50 OS=Musa acuminata GN=MA4_106O17.50 PE=2 SV=1						GO:0016021;GO:0005886	integral component of membrane|plasma membrane
comp32322_c1_seq1	492	123.691	0	0	0.00322578
comp32328_c0_seq1	403	21.0946	318.091	3.9145	0.0321885
comp32330_c0_seq1	534	15.3415	462.015	4.91243	0.0081659	gi|695048253|ref|XP_009412030.1|PREDICTED: patatin-like protein 3 [Musa acuminata subsp. malaccensis]								GO:0016787;GO:0006629	hydrolase activity|lipid metabolic process
comp32368_c0_seq1	462	0	31.2877	Inf	0.0428868
comp32384_c0_seq1	512	41.2303	0	0	0.0280335
comp32389_c0_seq1	415	0	30.2448	Inf	0.0455653	gi|541135577|gb|AGV22118.1|ovate family protein 2 [Betula luminifera]
comp32393_c0_seq1	739	0	42.7598	Inf	0.0236889
comp32416_c0_seq1	1666	50.8187	0	0	0.0187395	gi|695063122|ref|XP_009420055.1|PREDICTED: UPF0481 protein At3g47200-like [Musa acuminata subsp. malaccensis]	sp|Q9SD53|Y3720_ARATH	UPF0481 protein At3g47200 OS=Arabidopsis thaliana GN=At3g47200 PE=1 SV=1
comp32423_c0_seq1	526	35.4772	0	0	0.0372787
comp32428_c0_seq1	1730	6.71191	1576.9	7.87615	9.82227e-05	gi|148927382|gb|ABR19827.1|cysteine proteinase [Elaeis guineensis]	sp|P25776|ORYA_ORYSJ	Oryzain alpha chain OS=Oryza sativa subsp. japonica GN=Os04g0650000 PE=1 SV=2						GO:0008234;GO:0006508	cysteine-type peptidase activity|proteolysis
comp32435_c0_seq1	988	6521.1	221.1	-4.88235	0.0110259	gi|729325324|ref|XP_010534798.1|PREDICTED: 30S ribosomal protein S10, chloroplastic-like isoform X2 [Tarenaya hassleriana]	sp|Q9M4Y3|RR10_MESCR	30S ribosomal protein S10, chloroplastic OS=Mesembryanthemum crystallinum GN=RPS10 PE=2 SV=1	ko03010	Ribosome	K02946	RP-S10, MRPS10, rpsJ	small subunit ribosomal protein S10	GO:0006412;GO:0003723;GO:0009902;GO:0015935;GO:0006364;GO:0003735;GO:0019288;GO:0015995;GO:0010027;GO:0009570;GO:0015979	translation|RNA binding|chloroplast relocation|small ribosomal subunit|rRNA processing|structural constituent of ribosome|isopentenyl diphosphate biosynthetic process, methylerythritol 4-phosphate pathway|chlorophyll biosynthetic process|thylakoid membrane organization|chloroplast stroma|photosynthesis
comp32453_c0_seq1	665	269.435	2.08585	-7.01316	0.00203758	gi|694995438|ref|XP_009388667.1|PREDICTED: uncharacterized protein LOC103975427 [Musa acuminata subsp. malaccensis]								GO:0005516;GO:0009522;GO:0005739;GO:0042651;GO:0015979	calmodulin binding|photosystem I|mitochondrion|thylakoid membrane|photosynthesis
comp32469_c0_seq1	974	0	49.0174	Inf	0.0181038	gi|672119101|ref|XP_008782779.1|PREDICTED: probable WRKY transcription factor 70 [Phoenix dactylifera]	sp|Q9LY00|WRK70_ARATH	Probable WRKY transcription factor 70 OS=Arabidopsis thaliana GN=WRKY70 PE=2 SV=1						GO:0043565;GO:0003700;GO:0006355	sequence-specific DNA binding|sequence-specific DNA binding transcription factor activity|regulation of transcription, DNA-templated
comp32490_c0_seq1	778	0	33.3735	Inf	0.0381284	gi|471892663|emb|CCO31927.1|hypothetical protein BN14_05979 [Rhizoctonia solani AG-1 IB] >gi|751832425|emb|CEL62342.1| hypothetical protein RSOLAG1IB_10395 [Rhizoctonia solani AG-1 IB]
comp32503_c0_seq1	1413	31.6418	404.654	3.67678	0.0367441	gi|672119089|ref|XP_008782772.1|PREDICTED: putative potassium transporter 8 [Phoenix dactylifera]	sp|Q8VXB5|HAK8_ORYSJ	Putative potassium transporter 8 OS=Oryza sativa subsp. japonica GN=HAK8 PE=3 SV=2
comp32512_c0_seq1	390	39.3126	0	0	0.0307166
comp32563_c0_seq1	644	112.185	0	0	0.00408554	gi|211953343|gb|ACJ13833.1|chlorophyll binding protein, partial [Helianthus annuus] >gi|211953345|gb|ACJ13834.1| chlorophyll binding protein, partial [Helianthus annuus]	sp|P13869|CB12_PETHY	Chlorophyll a-b binding protein, chloroplastic OS=Petunia hybrida PE=2 SV=1	ko00196	Photosynthesis - antenna proteins	K08908	LHCA2	light-harvesting complex I chlorophyll a/b binding protein 2
comp32616_c0_seq1	1248	0	57.3608	Inf	0.013548
comp32631_c0_seq1	1423	920.49	0	0	1.04418e-05	gi|672181202|ref|XP_008810810.1|PREDICTED: GDSL esterase/lipase At5g33370-like [Phoenix dactylifera]	sp|Q9M8Y5|LTL1_ARATH	GDSL esterase/lipase LTL1 OS=Arabidopsis thaliana GN=LTL1 PE=2 SV=1						GO:0006629;GO:0016788	lipid metabolic process|hydrolase activity, acting on ester bonds
comp32663_c0_seq1	777	30.683	0	0	0.0484564	gi|743773525|ref|XP_010917109.1|PREDICTED: uncharacterized protein LOC105041778 [Elaeis guineensis]
comp32667_c0_seq1	414	0	29.2018	Inf	0.0484827	gi|698548748|ref|XP_009768432.1|PREDICTED: transcription factor bHLH130-like [Nicotiana sylvestris]	sp|Q66GR3|BH130_ARATH	Transcription factor bHLH130 OS=Arabidopsis thaliana GN=BHLH130 PE=1 SV=1						GO:0006355;GO:0003700;GO:0003677;GO:0046983;GO:0048573;GO:0005634	regulation of transcription, DNA-templated|sequence-specific DNA binding transcription factor activity|DNA binding|protein dimerization activity|photoperiodism, flowering|nucleus
comp32692_c0_seq1	375	0	40.674	Inf	0.0261327	gi|695576223|ref|XP_009552281.1|hypothetical protein HETIRDRAFT_481579 [Heterobasidion irregulare TC 32-1] >gi|575060437|gb|ETW76058.1| hypothetical protein HETIRDRAFT_481579 [Heterobasidion irregulare TC 32-1]	sp|P18253|CYPH_SCHPO	Peptidyl-prolyl cis-trans isomerase OS=Schizosaccharomyces pombe (strain 972 / ATCC 24843) GN=ppi1 PE=3 SV=1						GO:0006457;GO:0000413;GO:0003755	protein folding|protein peptidyl-prolyl isomerization|peptidyl-prolyl cis-trans isomerase activity
comp32731_c0_seq1	711	0	203.37	Inf	0.000770496	gi|695057768|ref|XP_009417175.1|PREDICTED: dirigent protein 11-like [Musa acuminata subsp. malaccensis]	sp|Q9SS03|DIR21_ARATH	Dirigent protein 21 OS=Arabidopsis thaliana GN=DIR21 PE=1 SV=1
comp32743_c0_seq1	437	70.9544	0	0	0.0104087
comp32798_c0_seq1	621	31.6418	0	0	0.0458979	gi|723696543|ref|XP_004237867.2|PREDICTED: protein EPIDERMAL PATTERNING FACTOR 2 [Solanum lycopersicum]	sp|Q8LC53|EPF2_ARATH	Protein EPIDERMAL PATTERNING FACTOR 2 OS=Arabidopsis thaliana GN=EPF2 PE=2 SV=1
comp32812_c1_seq1	490	45.0657	0	0	0.0235901
comp32816_c0_seq1	371	193.686	4.17169	-5.53695	0.0102268
comp32824_c0_seq1	616	0	32.3306	Inf	0.0404162	gi|552926611|gb|ESA10514.1|hypothetical protein GLOINDRAFT_348172 [Rhizophagus irregularis DAOM 181602] >gi|595477942|gb|EXX67641.1| hypothetical protein RirG_112590 [Rhizophagus irregularis DAOM 197198w] >gi|595477944|gb|EXX67643.1| hypothetical protein RirG_112590 [Rhizophagus irregularis DAOM 197198w]	sp|P46779|RL28_HUMAN	60S ribosomal protein L28 OS=Homo sapiens GN=RPL28 PE=1 SV=3	ko03010	Ribosome	K02903	RP-L28e, RPL28	large subunit ribosomal protein L28e	GO:0003735;GO:0005886;GO:0005618;GO:0022625;GO:0009507;GO:0006412	structural constituent of ribosome|plasma membrane|cell wall|cytosolic large ribosomal subunit|chloroplast|translation
comp32838_c0_seq1	652	315.46	2.08585	-7.24068	0.00132423
comp32847_c0_seq1	555	1909.06	0	0	1.97728e-06
comp32860_c0_seq1	335	0	41.7169	Inf	0.0248679
comp32906_c0_seq1	398	0	40.674	Inf	0.0261327
comp32973_c0_seq2	440	31.6418	0	0	0.0458979	gi|49147195|ref|YP_025788.1|ATP synthase F0 subunit 6 [Pseudendoclonium akinetum] >gi|33439210|gb|AAQ18747.1| ATP synthase F0 subunit 6 (mitochondrion) [Pseudendoclonium akinetum]	sp|Q9ZXX9|ATP6_PAPHA	ATP synthase subunit a OS=Papio hamadryas GN=MT-ATP6 PE=3 SV=1
comp32986_c0_seq1	449	136.156	0	0	0.00253958	gi|695043151|ref|XP_009409257.1|PREDICTED: zinc finger protein CONSTANS-LIKE 6-like isoform X1 [Musa acuminata subsp. malaccensis]	sp|Q9C9A9|COL7_ARATH	Zinc finger protein CONSTANS-LIKE 7 OS=Arabidopsis thaliana GN=COL7 PE=2 SV=1						GO:0008270;GO:0005622	zinc ion binding|intracellular
comp32992_c1_seq1	1389	57.5306	605.938	3.39677	0.0431715	gi|695042741|ref|XP_009409037.1|PREDICTED: ABC transporter G family member 4-like [Musa acuminata subsp. malaccensis]	sp|Q9FLX5|AB8G_ARATH	ABC transporter G family member 8 OS=Arabidopsis thaliana GN=ABCG8 PE=2 SV=1						GO:0006200;GO:0005524;GO:0016887;GO:0016020	ATP catabolic process|ATP binding|ATPase activity|membrane
comp33025_c0_seq2	788	39.3126	0	0	0.0307166	gi|672109784|ref|XP_008791983.1|PREDICTED: protein HEADING DATE 3A-like [Phoenix dactylifera]	sp|Q93WI9|HD3A_ORYSJ	Protein HEADING DATE 3A OS=Oryza sativa subsp. japonica GN=HD3A PE=1 SV=1	ko04712	Circadian rhythm - plant	K16223	FT	protein FLOWERING LOCUS T
comp3303_c0_seq1	311	30.683	0	0	0.0484564
comp33046_c0_seq1	335	0	181.469	Inf	0.00105214
comp33057_c0_seq1	598	312.583	13.558	-4.52702	0.017067
comp33091_c0_seq1	524	347.101	5.21461	-6.05665	0.00319513
comp33093_c1_seq1	348	0	39.6311	Inf	0.027491
comp33110_c0_seq1	403	12.465	189.812	3.92862	0.0437186	gi|158562464|gb|ABW74139.1|plasma membrane H(+) ATPase [Oryza sativa Indica Group]	sp|P20431|PMA3_ARATH	ATPase 3, plasma membrane-type OS=Arabidopsis thaliana GN=AHA3 PE=1 SV=2	ko00190	Oxidative phosphorylation	K01535	E3.6.3.6	H+-transporting ATPase	GO:0010119;GO:0009414;GO:0008553;GO:0005773;GO:0009651;GO:0046872;GO:0006812;GO:0016021;GO:0009737;GO:0006200;GO:0005886;GO:0005634;GO:0005524	regulation of stomatal movement|response to water deprivation|hydrogen-exporting ATPase activity, phosphorylative mechanism|vacuole|response to salt stress|metal ion binding|cation transport|integral component of membrane|response to abscisic acid|ATP catabolic process|plasma membrane|nucleus|ATP binding
comp33201_c0_seq1	325	0	53.1891	Inf	0.0155294
comp33202_c0_seq1	670	3651.28	98.0347	-5.21896	0.00441849	gi|593692380|ref|XP_007146732.1|hypothetical protein PHAVU_006G065100g [Phaseolus vulgaris] >gi|561019955|gb|ESW18726.1| hypothetical protein PHAVU_006G065100g [Phaseolus vulgaris]
comp33229_c0_seq1	461	0	61.5324	Inf	0.0119697
comp33237_c0_seq1	1556	9994.03	2.08585	-12.2262	1.15394e-05	gi|720067301|ref|XP_010276766.1|PREDICTED: phosphoribulokinase, chloroplastic-like [Nelumbo nucifera]	sp|P27774|KPPR_MESCR	Phosphoribulokinase, chloroplastic OS=Mesembryanthemum crystallinum PE=2 SV=1	ko00710;ko01200	Carbon fixation in photosynthetic organisms|Carbon metabolism	K00855	PRK, prkB	phosphoribulokinase	GO:0042742;GO:0009409;GO:0009941;GO:0005975;GO:0005524;GO:0008974;GO:0009535;GO:0016310;GO:0009570;GO:0010319;GO:0048046	defense response to bacterium|response to cold|chloroplast envelope|carbohydrate metabolic process|ATP binding|phosphoribulokinase activity|chloroplast thylakoid membrane|phosphorylation|chloroplast stroma|stromule|apoplast
comp33240_c0_seq2	484	0	61.5324	Inf	0.0119697	gi|10802935|gb|AAG23683.1|AF288091_28apocytochrome b [Thraustochytrium aureum]	sp|Q20FQ7|CYB_LEPRA	Cytochrome b OS=Lepilemur randrianasoloi GN=MT-CYB PE=3 SV=1	ko02020;ko00190;ko04260	Two-component system|Oxidative phosphorylation|Cardiac muscle contraction	K00412	CYTB, petB	ubiquinol-cytochrome c reductase cytochrome b subunit	GO:0046872;GO:0016491;GO:0070469;GO:0009055;GO:0016021;GO:0022904;GO:0005739	metal ion binding|oxidoreductase activity|respiratory chain|electron carrier activity|integral component of membrane|respiratory electron transport chain|mitochondrion
comp33270_c0_seq1	800	63.2837	0	0	0.0126942
comp33351_c0_seq1	329	0	33.3735	Inf	0.0381284
comp33370_c0_seq1	302	35.4772	0	0	0.0372787
comp33410_c0_seq1	997	361.484	0	0	0.000166966	gi|695004568|ref|XP_009388698.1|PREDICTED: SAP-like protein BP-73 [Musa acuminata subsp. malaccensis]								GO:0006353;GO:0005829	DNA-templated transcription, termination|cytosol
comp33436_c0_seq1	335	30.683	0	0	0.0484564
comp33459_c0_seq1	346	37.3949	0	0	0.0337772
comp33559_c0_seq1	978	773.787	70.9187	-3.4477	0.0378669	gi|672129145|ref|XP_008788077.1|PREDICTED: very-long-chain (3R)-3-hydroxyacyl-CoA dehydratase 2 [Phoenix dactylifera]	sp|Q2KIP8|HACD2_BOVIN	Very-long-chain (3R)-3-hydroxyacyl-[acyl-carrier protein] dehydratase 2 OS=Bos taurus GN=PTPLB PE=2 SV=2	ko00062;ko01040;ko01212	Fatty acid elongation|Biosynthesis of unsaturated fatty acids|Fatty acid metabolism	K10703	PHS1, PAS2	very-long-chain (3R)-3-hydroxyacyl-CoA dehydratase
comp33575_c0_seq1	869	0	34.4165	Inf	0.0360058
comp33580_c0_seq1	776	0	44.8457	Inf	0.021561	gi|672172403|ref|XP_008806291.1|PREDICTED: zinc finger protein 1-like [Phoenix dactylifera]	sp|Q42485|ZFP1_ARATH	Zinc finger protein 1 OS=Arabidopsis thaliana GN=ZFP1 PE=2 SV=1						GO:0046872	metal ion binding
comp33597_c0_seq1	1265	717.215	46.9315	-3.93378	0.0212351
comp33610_c0_seq1	550	0	511.032	Inf	4.96837e-05	gi|672163259|ref|XP_008801471.1|PREDICTED: probable aquaporin TIP4-3 [Phoenix dactylifera]	sp|O82316|TIP41_ARATH	Aquaporin TIP4-1 OS=Arabidopsis thaliana GN=TIP4-1 PE=2 SV=1						GO:0009736;GO:0006833;GO:0009705;GO:0042807;GO:0055085;GO:0016021;GO:0015250	cytokinin-activated signaling pathway|water transport|plant-type vacuole membrane|central vacuole|transmembrane transport|integral component of membrane|water channel activity
comp33669_c0_seq1	302	30.683	0	0	0.0484564
comp33686_c0_seq1	559	41.2303	0	0	0.0280335
comp33841_c0_seq1	384	0	39.6311	Inf	0.027491
comp33851_c0_seq1	744	352.855	25.0301	-3.81733	0.0339436	gi|502077712|ref|XP_004485723.1|PREDICTED: keratin, type II cytoskeletal 3-like [Cicer arietinum]
comp33863_c0_seq1	948	710.503	2.08585	-8.41207	0.000132511	gi|743818068|ref|XP_010931111.1|PREDICTED: uncharacterized protein LOC105052104 [Elaeis guineensis]								GO:0009507	chloroplast
comp33886_c0_seq1	757	933.914	31.2877	-4.89962	0.00557194	gi|719976998|ref|XP_010248714.1|PREDICTED: 28 kDa ribonucleoprotein, chloroplastic-like [Nelumbo nucifera]	sp|P28644|ROC1_SPIOL	28 kDa ribonucleoprotein, chloroplastic OS=Spinacia oleracea PE=1 SV=1						GO:0019013;GO:0003676;GO:0030529;GO:0000166	viral nucleocapsid|nucleic acid binding|ribonucleoprotein complex|nucleotide binding
comp33886_c1_seq1	405	116.02	6.25754	-4.21264	0.0489438
comp33897_c0_seq1	860	37.3949	0	0	0.0337772
comp33923_c0_seq1	809	0.958844	470.358	8.93825	0.000186633	gi|672183128|ref|XP_008811833.1|PREDICTED: CASP-like protein Sb08g021090 [Phoenix dactylifera]	sp|Q0ILZ7|CSPL6_ORYSJ	CASP-like protein Os12g0610800 OS=Oryza sativa subsp. japonica GN=Os12g0610800 PE=2 SV=1						GO:0016021;GO:0005886	integral component of membrane|plasma membrane
comp33944_c0_seq1	583	0	30.2448	Inf	0.0455653
comp33975_c0_seq1	747	4940.92	0	0	1.12506e-06	gi|743856522|ref|XP_010941885.1|PREDICTED: uncharacterized protein LOC105060020 [Elaeis guineensis]								GO:0006364;GO:0009496;GO:0009512;GO:0009657;GO:0009535;GO:0010207	rRNA processing|plastoquinol--plastocyanin reductase activity|cytochrome b6f complex|plastid organization|chloroplast thylakoid membrane|photosystem II assembly
comp33994_c0_seq1	949	4578.48	252.387	-4.18116	0.019512	gi|695077860|ref|XP_009386293.1|PREDICTED: 50S ribosomal protein L34, chloroplastic [Musa acuminata subsp. malaccensis]	sp|P82244|RK34_SPIOL	50S ribosomal protein L34, chloroplastic OS=Spinacia oleracea GN=RPL34 PE=1 SV=1	ko03010	Ribosome	K02914	RP-L34, MRPL34, rpmH	large subunit ribosomal protein L34	GO:0005840;GO:0003735;GO:0042254;GO:0009507;GO:0006412;GO:0019843	ribosome|structural constituent of ribosome|ribosome biogenesis|chloroplast|translation|rRNA binding
comp34042_c0_seq1	520	81.5017	0	0	0.00811163	gi|41203466|ref|NP_957726.1|NADH dehydrogenase subunit 4 [Emiliania huxleyi] >gi|33114152|gb|AAP94708.1| NADH dehydrogenase subunit 4 [Emiliania huxleyi] >gi|336286123|gb|AEI29460.1| NADH dehydrogenase subunit 4 (mitochondrion) [Emiliania huxleyi]	sp|P07707|NU4M_DROYA	NADH-ubiquinone oxidoreductase chain 4 OS=Drosophila yakuba GN=mt:ND4 PE=3 SV=1	ko00190	Oxidative phosphorylation	K03881	ND4	NADH-ubiquinone oxidoreductase chain 4	GO:0008137;GO:0005739;GO:0042773	NADH dehydrogenase (ubiquinone) activity|mitochondrion|ATP synthesis coupled electron transport
comp34068_c0_seq1	591	2.87653	204.413	6.15101	0.00561642
comp34080_c0_seq1	395	0	31.2877	Inf	0.0428868
comp34106_c0_seq1	517	38.3538	0	0	0.032196
comp34132_c0_seq1	877	2741.33	161.653	-4.08391	0.016923	gi|212723084|ref|NP_001132732.1|uncharacterized protein LOC100194219 [Zea mays] >gi|194695250|gb|ACF81709.1| unknown [Zea mays] >gi|413933129|gb|AFW67680.1| magnesium-dependent phosphatase 1 [Zea mays]	sp|Q86V88|MGDP1_HUMAN	Magnesium-dependent phosphatase 1 OS=Homo sapiens GN=MDP1 PE=1 SV=1						GO:0016311;GO:0016791	dephosphorylation|phosphatase activity
comp34134_c0_seq1	554	40.2714	0	0	0.0293315
comp34136_c0_seq1	446	38.3538	0	0	0.032196
comp34188_c0_seq1	685	74.7898	983.476	3.71698	0.025474	gi|743824122|ref|XP_010932697.1|PREDICTED: uncharacterized protein LOC105053289 [Elaeis guineensis]
comp34217_c0_seq1	378	27.8065	332.692	3.5807	0.0450111	gi|694996854|ref|XP_009396385.1|PREDICTED: uncharacterized protein LOC103981387 [Musa acuminata subsp. malaccensis]
comp34272_c0_seq1	483	39.3126	0	0	0.0307166
comp34295_c0_seq1	1575	37.3949	0	0	0.0337772	gi|672135367|ref|XP_008791356.1|PREDICTED: pentatricopeptide repeat-containing protein At2g45350, chloroplastic [Phoenix dactylifera]	sp|O22137|PP202_ARATH	Pentatricopeptide repeat-containing protein At2g45350, chloroplastic OS=Arabidopsis thaliana GN=CRR4 PE=3 SV=2						GO:0005773;GO:0016556;GO:0009507	vacuole|mRNA modification|chloroplast
comp34323_c0_seq1	350	47.9422	0	0	0.0209163
comp34340_c0_seq1	1111	2347.25	14.6009	-7.32877	0.000203959
comp34342_c0_seq1	454	47.9422	0	0	0.0209163
comp34373_c0_seq1	310	360.525	20.8585	-4.1114	0.0242597
comp34410_c0_seq1	1406	6.71191	768.634	6.83943	0.000548598	gi|695047640|ref|XP_009411706.1|PREDICTED: GDSL esterase/lipase At2g23540-like [Musa acuminata subsp. malaccensis]	sp|O80470|GDL38_ARATH	GDSL esterase/lipase At2g23540 OS=Arabidopsis thaliana GN=At2g23540 PE=2 SV=1						GO:0016788;GO:0016023;GO:0006629	hydrolase activity, acting on ester bonds|cytoplasmic membrane-bounded vesicle|lipid metabolic process
comp34417_c0_seq1	1337	557.088	0	0	4.50647e-05	gi|695025701|ref|XP_009400113.1|PREDICTED: strictosidine synthase 1-like [Musa acuminata subsp. malaccensis]	sp|P94111|STS1_ARATH	Strictosidine synthase 1 OS=Arabidopsis thaliana GN=SS1 PE=2 SV=2						GO:0009505;GO:0009506;GO:0005886;GO:0009821;GO:0009507;GO:0005783;GO:0016844	plant-type cell wall|plasmodesma|plasma membrane|alkaloid biosynthetic process|chloroplast|endoplasmic reticulum|strictosidine synthase activity
comp34421_c0_seq2	511	0	36.5023	Inf	0.0322146
comp34430_c0_seq1	936	3177.61	220.057	-3.85199	0.0242741	gi|802540314|ref|XP_012075838.1|PREDICTED: 50S ribosomal protein L10, chloroplastic [Jatropha curcas] >gi|643740226|gb|KDP45898.1| hypothetical protein JCGZ_15458 [Jatropha curcas]	sp|Q9FY50|RK10_ARATH	50S ribosomal protein L10, chloroplastic OS=Arabidopsis thaliana GN=RPL10 PE=2 SV=1	ko03010	Ribosome	K02864	RP-L10, MRPL10, rplJ	large subunit ribosomal protein L10	GO:0010103;GO:0045893;GO:0009941;GO:0035304;GO:0022626;GO:0006412;GO:0010207;GO:0009902;GO:0016556;GO:0006354;GO:0009965;GO:0009570;GO:0030154;GO:0003735;GO:0042793;GO:0006364;GO:0010027	stomatal complex morphogenesis|positive regulation of transcription, DNA-templated|chloroplast envelope|regulation of protein dephosphorylation|cytosolic ribosome|translation|photosystem II assembly|chloroplast relocation|mRNA modification|DNA-templated transcription, elongation|leaf morphogenesis|chloroplast stroma|cell differentiation|structural constituent of ribosome|transcription from plasti…
comp34437_c0_seq2	1519	8040.86	7.30046	-10.1051	4.12944e-05	gi|695017082|ref|XP_009395467.1|PREDICTED: unknown protein DS12 from 2D-PAGE of leaf, chloroplastic-like [Musa acuminata subsp. malaccensis]	sp|Q0J709|UP12_ORYSJ	Unknown protein DS12 from 2D-PAGE of leaf, chloroplastic OS=Oryza sativa subsp. japonica GN=Os08g0242700 PE=4 SV=2
comp34474_c0_seq1	1051	611.742	2.08585	-8.19615	0.00020225	gi|695005350|ref|XP_009389123.1|PREDICTED: probable membrane-associated kinase regulator 6 [Musa acuminata subsp. malaccensis]
comp34476_c0_seq1	308	33.5595	0	0	0.041294
comp34489_c0_seq1	319	5.75306	130.365	4.50209	0.0347013	gi|743760294|ref|XP_010936171.1|PREDICTED: auxin-responsive protein IAA30-like [Elaeis guineensis]	sp|P13089|AUX28_SOYBN	Auxin-induced protein AUX28 OS=Glycine max GN=AUX28 PE=2 SV=1	ko04075	Plant hormone signal transduction	K14484	IAA	auxin-responsive protein IAA	GO:0006417;GO:0009416;GO:0009734;GO:0009536;GO:0006355;GO:0046983;GO:0005634;GO:0006351	regulation of translation|response to light stimulus|auxin-activated signaling pathway|plastid|regulation of transcription, DNA-templated|protein dimerization activity|nucleus|transcription, DNA-templated
comp34492_c0_seq1	663	28.7653	354.594	3.62377	0.0415973	gi|695021182|ref|XP_009397671.1|PREDICTED: dCTP pyrophosphatase 1-like [Musa acuminata subsp. malaccensis]	sp|Q9QY93|DCTP1_MOUSE	dCTP pyrophosphatase 1 OS=Mus musculus GN=Dctpp1 PE=1 SV=1	ko00240	Pyrimidine metabolism	K16904	DCTPP1	dCTP diphosphatase
comp34500_c0_seq1	349	0	63.6183	Inf	0.0112913
comp34561_c0_seq1	544	31.6418	0	0	0.0458979
comp34598_c0_seq1	526	94.9255	0	0	0.00599029	gi|695077727|ref|XP_009386220.1|PREDICTED: BAHD acyltransferase DCR [Musa acuminata subsp. malaccensis]	sp|Q9FF86|DCR_ARATH	BAHD acyltransferase DCR OS=Arabidopsis thaliana GN=DCR PE=2 SV=1						GO:0016747;GO:0009793;GO:0010143;GO:0048730;GO:0051179;GO:0010090	transferase activity, transferring acyl groups other than amino-acyl groups|embryo development ending in seed dormancy|cutin biosynthetic process|epidermis morphogenesis|localization|trichome morphogenesis
comp34598_c1_seq1	515	407.509	0	0	0.000116139	gi|695077727|ref|XP_009386220.1|PREDICTED: BAHD acyltransferase DCR [Musa acuminata subsp. malaccensis]	sp|Q9FF86|DCR_ARATH	BAHD acyltransferase DCR OS=Arabidopsis thaliana GN=DCR PE=2 SV=1						GO:0016747	transferase activity, transferring acyl groups other than amino-acyl groups
comp34605_c0_seq1	316	31.6418	0	0	0.0458979
comp34640_c0_seq1	570	0	164.782	Inf	0.00136217	gi|672162495|ref|XP_008801065.1|PREDICTED: flowering-promoting factor 1-like protein 1 [Phoenix dactylifera]	sp|Q9LGE3|FLP1_ORYSJ	Flowering-promoting factor 1-like protein 1 OS=Oryza sativa subsp. japonica GN=RAA1 PE=1 SV=1
comp34658_c0_seq1	1018	4426.98	184.597	-4.58387	0.0115218	gi|747082909|ref|XP_011088800.1|PREDICTED: 50S ribosomal protein L9, chloroplastic [Sesamum indicum]	sp|P25864|RK9_ARATH	50S ribosomal protein L9, chloroplastic OS=Arabidopsis thaliana GN=RPL9 PE=2 SV=1	ko03010	Ribosome	K02939	RP-L9, MRPL9, rplI	large subunit ribosomal protein L9	GO:0006412;GO:0019843;GO:0000311;GO:0003735;GO:0019288;GO:0009941;GO:0042254;GO:0009570	translation|rRNA binding|plastid large ribosomal subunit|structural constituent of ribosome|isopentenyl diphosphate biosynthetic process, methylerythritol 4-phosphate pathway|chloroplast envelope|ribosome biogenesis|chloroplast stroma
comp34716_c0_seq1	405	36.4361	0	0	0.0354685
comp34717_c0_seq1	581	33.5595	0	0	0.041294	gi|743772829|ref|XP_010916729.1|PREDICTED: uncharacterized protein LOC105041453 [Elaeis guineensis]
comp34719_c0_seq1	1445	4216.04	0	0	1.07335e-06	gi|743776090|ref|XP_010918444.1|PREDICTED: protochlorophyllide reductase-like [Elaeis guineensis]	sp|Q42850|PORB_HORVU	Protochlorophyllide reductase B, chloroplastic OS=Hordeum vulgare GN=PORB PE=2 SV=1	ko00860	Porphyrin and chlorophyll metabolism	K00218	E1.3.1.33, por	protochlorophyllide reductase	GO:0055114;GO:0003959;GO:0009723;GO:0015995;GO:0009941;GO:0016630;GO:0052690;GO:0018548;GO:0009535;GO:0015979	oxidation-reduction process|NADPH dehydrogenase activity|response to ethylene|chlorophyll biosynthetic process|chloroplast envelope|protochlorophyllide reductase activity|trichloro-p-hydroquinone reductive dehalogenase activity|pentaerythritol trinitrate reductase activity|chloroplast thylakoid membrane|photosynthesis
comp34721_c0_seq1	1774	17279.3	418.212	-5.36867	0.0223253	gi|672128181|ref|XP_008787570.1|PREDICTED: aminomethyltransferase, mitochondrial [Phoenix dactylifera]	sp|P49363|GCST_FLAPR	Aminomethyltransferase, mitochondrial OS=Flaveria pringlei GN=GDCST PE=2 SV=1	ko00260;ko00630;ko00670;ko01200	Glycine, serine and threonine metabolism|Glyoxylate and dicarboxylate metabolism|One carbon pool by folate|Carbon metabolism	K00605	gcvT, AMT	aminomethyltransferase	GO:0009941;GO:0042744;GO:0048046;GO:0016117;GO:0016020;GO:0040007;GO:0022626;GO:0010075;GO:0007389;GO:0006546;GO:0010015;GO:0008361;GO:0009570;GO:0008483;GO:0009658;GO:0009926;GO:0032259;GO:0019344;GO:0009534;GO:0004047;GO:0048481;GO:0005739	chloroplast envelope|hydrogen peroxide catabolic process|apoplast|carotenoid biosynthetic process|membrane|growth|cytosolic ribosome|regulation of meristem growth|pattern specification process|glycine catabolic process|root morphogenesis|regulation of cell size|chloroplast stroma|transaminase activity|chloroplast organization|auxin polar transport|methylation|cysteine biosynthetic process|chlorop…
comp34722_c0_seq1	514	121.773	0	0	0.00335176	gi|672138040|ref|XP_008792762.1|PREDICTED: uncharacterized protein LOC103709270 [Phoenix dactylifera]
comp34728_c0_seq1	578	916.655	5.21461	-7.45767	0.000237882	gi|695048996|ref|XP_009412420.1|PREDICTED: LOW QUALITY PROTEIN: oxygen-evolving enhancer protein 1, chloroplastic-like [Musa acuminata subsp. malaccensis]	sp|P23322|PSBO_SOLLC	Oxygen-evolving enhancer protein 1, chloroplastic OS=Solanum lycopersicum GN=PSBO PE=2 SV=2	ko00195	Photosynthesis	K02716	psbO	photosystem II oxygen-evolving enhancer protein 1	GO:0016021;GO:0009654;GO:0008266;GO:0010242;GO:0005509;GO:0042742;GO:0019898;GO:0009535;GO:0010205;GO:0010287;GO:0010207;GO:0035304;GO:0042549;GO:0009279;GO:0009543;GO:0048046	integral component of membrane|photosystem II oxygen evolving complex|poly(U) RNA binding|oxygen evolving activity|calcium ion binding|defense response to bacterium|extrinsic component of membrane|chloroplast thylakoid membrane|photoinhibition|plastoglobule|photosystem II assembly|regulation of protein dephosphorylation|photosystem II stabilization|cell outer membrane|chloroplast thylakoid lumen|…
comp34735_c0_seq2	1261	181.221	3.12877	-5.85602	0.00858094
comp34742_c0_seq1	1543	1920.56	8.34338	-7.84668	0.000101754	gi|695044630|ref|XP_009410076.1|PREDICTED: zinc finger protein CONSTANS-LIKE 16-like [Musa acuminata subsp. malaccensis]	sp|Q8RWD0|COL16_ARATH	Zinc finger protein CONSTANS-LIKE 16 OS=Arabidopsis thaliana GN=COL16 PE=2 SV=2						GO:0008270;GO:0005622;GO:0016020	zinc ion binding|intracellular|membrane
comp34743_c0_seq1	455	0.958844	143.923	7.22979	0.00489457	gi|743768928|ref|XP_010914743.1|PREDICTED: LOW QUALITY PROTEIN: DEAD-box ATP-dependent RNA helicase 40 [Elaeis guineensis]
comp34747_c0_seq1	976	1669.35	158.524	-3.39651	0.0372958	gi|695026041|ref|XP_009400294.1|PREDICTED: ferredoxin-thioredoxin reductase, variable chain-like [Musa acuminata subsp. malaccensis] >gi|695026043|ref|XP_009400295.1| PREDICTED: ferredoxin-thioredoxin reductase, variable chain-like [Musa acuminata subsp. malaccensis] >gi|695026045|ref|XP_009400296.1| PREDICTED: ferredoxin-thioredoxin reductase, variable chain-like [Musa acuminata subsp. malaccens…	sp|P80680|FTRV_MAIZE	Ferredoxin-thioredoxin reductase, variable chain OS=Zea mays PE=1 SV=1	ko00785	Lipoic acid metabolism	K03644	lipA	lipoic acid synthetase	GO:0045893;GO:0055114;GO:0019684;GO:0009107;GO:0009965;GO:0051539;GO:0030154;GO:0030385;GO:0009507;GO:0016992	positive regulation of transcription, DNA-templated|oxidation-reduction process|photosynthesis, light reaction|lipoate biosynthetic process|leaf morphogenesis|4 iron, 4 sulfur cluster binding|cell differentiation|ferredoxin:thioredoxin reductase activity|chloroplast|lipoate synthase activity
comp34751_c0_seq2	410	25793.9	1.04292	-14.5941	9.08089e-05	gi|76574238|gb|ABA46900.1|chloroplast ribulose-1,5-bisphosphate carboxylase/oxygenase small subunit [Musa acuminata AAA Group]	sp|P19308|RBS2_LEMGI	Ribulose bisphosphate carboxylase small chain SSU26, chloroplastic OS=Lemna gibba GN=SSU26 PE=3 SV=1	ko00630;ko00710;ko01200	Glyoxylate and dicarboxylate metabolism|Carbon fixation in photosynthetic organisms|Carbon metabolism	K01602	rbcS	ribulose-bisphosphate carboxylase small chain	GO:0019253;GO:0016984;GO:0004497;GO:0009853;GO:0009507;GO:0055114	reductive pentose-phosphate cycle|ribulose-bisphosphate carboxylase activity|monooxygenase activity|photorespiration|chloroplast|oxidation-reduction process
comp34752_c0_seq1	1575	19.1769	361.894	4.23813	0.0208548	gi|695010269|ref|XP_009391801.1|PREDICTED: protein ASPARTIC PROTEASE IN GUARD CELL 1-like [Musa acuminata subsp. malaccensis]	sp|Q9LS40|ASPG1_ARATH	Protein ASPARTIC PROTEASE IN GUARD CELL 1 OS=Arabidopsis thaliana GN=ASPG1 PE=1 SV=1						GO:0016023;GO:0006508;GO:0003677;GO:0004190	cytoplasmic membrane-bounded vesicle|proteolysis|DNA binding|aspartic-type endopeptidase activity
comp34760_c0_seq1	1253	1810.3	142.88	-3.66335	0.0265872	gi|695054381|ref|XP_009415319.1|PREDICTED: probable xyloglucan endotransglucosylase/hydrolase protein 7 [Musa acuminata subsp. malaccensis]	sp|Q8LER3|XTH7_ARATH	Probable xyloglucan endotransglucosylase/hydrolase protein 7 OS=Arabidopsis thaliana GN=XTH7 PE=2 SV=2						GO:0006073;GO:0048046;GO:0033946;GO:0005618;GO:0016762	cellular glucan metabolic process|apoplast|xyloglucan-specific endo-beta-1,4-glucanase activity|cell wall|xyloglucan:xyloglucosyl transferase activity
comp34773_c0_seq1	1040	19104	18.7726	-9.99103	0.000541761	gi|695057024|ref|XP_009416763.1|PREDICTED: photosystem I reaction center subunit III, chloroplastic-like [Musa acuminata subsp. malaccensis]	sp|P13192|PSAF_HORVU	Photosystem I reaction center subunit III, chloroplastic OS=Hordeum vulgare GN=PSAF PE=1 SV=2	ko00195	Photosynthesis	K02694	psaF	photosystem I subunit III	GO:0009538;GO:0009941;GO:0009535;GO:0010287;GO:0015979;GO:0019344;GO:0009543	photosystem I reaction center|chloroplast envelope|chloroplast thylakoid membrane|plastoglobule|photosynthesis|cysteine biosynthetic process|chloroplast thylakoid lumen
comp34776_c0_seq1	364	20.1357	393.182	4.28737	0.0187134	gi|242048368|ref|XP_002461930.1|hypothetical protein SORBIDRAFT_02g010760 [Sorghum bicolor] >gi|241925307|gb|EER98451.1| hypothetical protein SORBIDRAFT_02g010760 [Sorghum bicolor]	sp|Q8H5N9|PIP21_ORYSJ	Probable aquaporin PIP2-1 OS=Oryza sativa subsp. japonica GN=PIP2-1 PE=2 SV=1						GO:0016021;GO:0006810;GO:0005886;GO:0005215	integral component of membrane|transport|plasma membrane|transporter activity
comp34783_c0_seq1	999	4382.87	228.4	-4.26224	0.0171474	gi|565434688|ref|XP_006281041.1|hypothetical protein CARUB_v10027056mg [Capsella rubella] >gi|482549745|gb|EOA13939.1| hypothetical protein CARUB_v10027056mg [Capsella rubella]	sp|Q8W463|RK191_ARATH	50S ribosomal protein L19-1, chloroplastic OS=Arabidopsis thaliana GN=At4g17560 PE=2 SV=1	ko03010	Ribosome	K02884	RP-L19, MRPL19, rplS	large subunit ribosomal protein L19	GO:0005840;GO:0003735;GO:0006412	ribosome|structural constituent of ribosome|translation
comp34792_c0_seq1	590	108.349	3.12877	-5.11395	0.0266709	gi|763760429|gb|KJB27683.1|hypothetical protein B456_005G004700 [Gossypium raimondii]	sp|Q9SG96|ATL72_ARATH	RING-H2 finger protein ATL72 OS=Arabidopsis thaliana GN=ATL72 PE=2 SV=1						GO:0016023;GO:0008270	cytoplasmic membrane-bounded vesicle|zinc ion binding
comp34803_c0_seq1	1252	3893.86	204.413	-4.25164	0.0161525	gi|695004224|ref|XP_009388514.1|PREDICTED: 30S ribosomal protein S9, chloroplastic [Musa acuminata subsp. malaccensis] >gi|695004226|ref|XP_009388515.1| PREDICTED: 30S ribosomal protein S9, chloroplastic [Musa acuminata subsp. malaccensis] >gi|695004228|ref|XP_009388517.1| PREDICTED: 30S ribosomal protein S9, chloroplastic [Musa acuminata subsp. malaccensis]	sp|P82278|RR9_SPIOL	30S ribosomal protein S9, chloroplastic (Fragment) OS=Spinacia oleracea GN=PRPS9 PE=1 SV=1	ko03010	Ribosome	K02996	RP-S9, MRPS9, rpsI	small subunit ribosomal protein S9	GO:0009941;GO:0000312;GO:0003735;GO:0009570;GO:0022627;GO:0016020;GO:0006412;GO:0019843	chloroplast envelope|plastid small ribosomal subunit|structural constituent of ribosome|chloroplast stroma|cytosolic small ribosomal subunit|membrane|translation|rRNA binding
comp34805_c0_seq1	909	3937.01	105.335	-5.22404	0.00464159	gi|743790078|ref|XP_010923076.1|PREDICTED: 30S ribosomal protein S31, chloroplastic [Elaeis guineensis]	sp|O80439|RR31_ARATH	30S ribosomal protein S31, chloroplastic OS=Arabidopsis thaliana GN=RPS31 PE=1 SV=1						GO:0005840;GO:0009941;GO:0003735;GO:0032544;GO:0009570	ribosome|chloroplast envelope|structural constituent of ribosome|plastid translation|chloroplast stroma
comp34809_c0_seq1	951	1.91769	139.752	6.18735	0.00919316	gi|695050343|ref|XP_009413151.1|PREDICTED: ABC transporter G family member 28-like [Musa acuminata subsp. malaccensis] >gi|695050345|ref|XP_009413152.1| PREDICTED: ABC transporter G family member 28-like [Musa acuminata subsp. malaccensis]	sp|Q9FF46|AB28G_ARATH	ABC transporter G family member 28 OS=Arabidopsis thaliana GN=ABCG28 PE=3 SV=1						GO:0005739;GO:0006200;GO:0005524;GO:0016887;GO:0005886	mitochondrion|ATP catabolic process|ATP binding|ATPase activity|plasma membrane
comp34811_c0_seq1	474	8635.35	101.164	-6.41549	0.00259717
comp34811_c2_seq1	322	2888.04	119.936	-4.58975	0.00885921
comp34830_c0_seq1	320	80.5429	0	0	0.00829209
comp34838_c0_seq2	1057	2322.32	6.25754	-8.53576	4.60252e-05	gi|695044536|ref|XP_009410023.1|PREDICTED: psbP-like protein 1, chloroplastic isoform X1 [Musa acuminata subsp. malaccensis]	sp|P82538|PPL1_ARATH	PsbP-like protein 1, chloroplastic OS=Arabidopsis thaliana GN=PPL1 PE=1 SV=1	ko00195	Photosynthesis	K02717	psbP	photosystem II oxygen-evolving enhancer protein 2	GO:0010103;GO:0006098;GO:0043085;GO:0030095;GO:0010207;GO:0005509;GO:0009654;GO:0009657;GO:0009543;GO:0006364;GO:0019898	stomatal complex morphogenesis|pentose-phosphate shunt|positive regulation of catalytic activity|chloroplast photosystem II|photosystem II assembly|calcium ion binding|photosystem II oxygen evolving complex|plastid organization|chloroplast thylakoid lumen|rRNA processing|extrinsic component of membrane
comp34840_c0_seq1	1676	8.62959	541.277	5.97093	0.00209534	gi|747059629|ref|XP_011076205.1|PREDICTED: E3 ubiquitin-protein ligase XBAT33 [Sesamum indicum] >gi|747059631|ref|XP_011076206.1| PREDICTED: E3 ubiquitin-protein ligase XBAT33 [Sesamum indicum]	sp|Q4FE45|XB33_ARATH	E3 ubiquitin-protein ligase XBAT33 OS=Arabidopsis thaliana GN=XBAT33 PE=2 SV=1						GO:0005737;GO:0016567;GO:0008270;GO:0004842	cytoplasm|protein ubiquitination|zinc ion binding|ubiquitin-protein transferase activity
comp34849_c0_seq1	738	0	101.164	Inf	0.0046251	gi|743795805|ref|XP_010924569.1|PREDICTED: uncharacterized protein LOC105047355 [Elaeis guineensis]
comp34852_c0_seq1	718	3135.42	86.5626	-5.17877	0.00421625	gi|242049850|ref|XP_002462669.1|hypothetical protein SORBIDRAFT_02g029940 [Sorghum bicolor] >gi|241926046|gb|EER99190.1| hypothetical protein SORBIDRAFT_02g029940 [Sorghum bicolor]								GO:0005943;GO:0009534	phosphatidylinositol 3-kinase complex, class IA|chloroplast thylakoid
comp34858_c0_seq1	865	2845.85	53.1891	-5.74159	0.00186885	gi|695067865|ref|XP_009380854.1|PREDICTED: 50S ribosomal protein L29, chloroplastic-like [Musa acuminata subsp. malaccensis]	sp|Q9SWI6|RK29_MAIZE	50S ribosomal protein L29, chloroplastic OS=Zea mays GN=RPL29 PE=2 SV=1	ko03010	Ribosome	K02904	RP-L29, rpmC	large subunit ribosomal protein L29	GO:0005840;GO:0003735;GO:0006412	ribosome|structural constituent of ribosome|translation
comp34861_c0_seq1	784	207.11	11.4722	-4.17419	0.0330174	gi|695064955|ref|XP_009421052.1|PREDICTED: uncharacterized protein LOC104000675 [Musa acuminata subsp. malaccensis]	sp|A8MS78|Y1583_ARATH	Uncharacterized protein At1g05835 OS=Arabidopsis thaliana GN=At1g05835 PE=2 SV=1						GO:0016023	cytoplasmic membrane-bounded vesicle
comp34867_c0_seq1	1380	159.168	7905.35	5.63421	0.0056138	gi|672199877|ref|XP_008777731.1|PREDICTED: GDSL esterase/lipase At1g31550-like [Phoenix dactylifera]	sp|Q8RXT9|GDL8_ARATH	GDSL esterase/lipase At1g28590 OS=Arabidopsis thaliana GN=At1g28590 PE=2 SV=2						GO:0052689;GO:0005576	carboxylic ester hydrolase activity|extracellular region
comp34872_c0_seq1	883	273.27	0	0	0.000383976	gi|695042491|ref|XP_009408902.1|PREDICTED: uncharacterized protein LOC103991250 [Musa acuminata subsp. malaccensis]
comp34878_c0_seq1	1061	256.011	2.08585	-6.93943	0.00233555
comp34885_c0_seq1	504	78.6252	0	0	0.00866774
comp34892_c0_seq1	878	1562.92	0	0	2.87033e-06	gi|672170179|ref|XP_008805143.1|PREDICTED: uncharacterized protein LOC103718212 [Phoenix dactylifera]								GO:0045893;GO:0006098;GO:0009773;GO:0015995;GO:0009658;GO:0009535;GO:0080167	positive regulation of transcription, DNA-templated|pentose-phosphate shunt|photosynthetic electron transport in photosystem I|chlorophyll biosynthetic process|chloroplast organization|chloroplast thylakoid membrane|response to karrikin
comp34896_c0_seq1	814	11951	1.04292	-13.4842	9.16181e-06	gi|565490663|ref|XP_006302971.1|hypothetical protein CARUB_v10021110mg [Capsella rubella] >gi|482571681|gb|EOA35869.1| hypothetical protein CARUB_v10021110mg [Capsella rubella]	sp|P16972|FER2_ARATH	Ferredoxin-2, chloroplastic OS=Arabidopsis thaliana GN=FD2 PE=1 SV=1	ko00195	Photosynthesis	K02639	petF	ferredoxin	GO:0051537;GO:0010114;GO:0042742;GO:0046872;GO:0009773;GO:0009055;GO:0009637;GO:0010155;GO:0009744;GO:0009570;GO:0010207;GO:0010218;GO:0009644	2 iron, 2 sulfur cluster binding|response to red light|defense response to bacterium|metal ion binding|photosynthetic electron transport in photosystem I|electron carrier activity|response to blue light|regulation of proton transport|response to sucrose|chloroplast stroma|photosystem II assembly|response to far red light|response to high light intensity
comp34903_c0_seq1	478	12163.9	2.08585	-12.5097	1.66713e-05	gi|593263764|ref|XP_007134060.1|hypothetical protein PHAVU_010G016000g [Phaseolus vulgaris] >gi|561007105|gb|ESW06054.1| hypothetical protein PHAVU_010G016000g [Phaseolus vulgaris]	sp|P10871|RCA_SPIOL	Ribulose bisphosphate carboxylase/oxygenase activase, chloroplastic OS=Spinacia oleracea PE=1 SV=2						GO:0005524	ATP binding
comp34905_c0_seq1	759	3.83538	165.825	5.43415	0.012846	gi|672114111|ref|XP_008775434.1|PREDICTED: 21 kDa protein-like [Phoenix dactylifera]	sp|P17407|21KD_DAUCA	21 kDa protein OS=Daucus carota PE=2 SV=1						GO:0030599;GO:0043086;GO:0005739;GO:0046910	pectinesterase activity|negative regulation of catalytic activity|mitochondrion|pectinesterase inhibitor activity
comp34912_c0_seq1	1607	2008.78	120.979	-4.05349	0.0161277	gi|672193131|ref|XP_008775953.1|PREDICTED: LOW QUALITY PROTEIN: rubisco accumulation factor 1, chloroplastic-like [Phoenix dactylifera]	sp|Q7XDY9|RAF1_ORYSJ	Rubisco accumulation factor 1, chloroplastic OS=Oryza sativa subsp. japonica GN=RAF1 PE=2 SV=1						GO:0016556;GO:0010103;GO:0000023;GO:0019252;GO:0009570;GO:0043085	mRNA modification|stomatal complex morphogenesis|maltose metabolic process|starch biosynthetic process|chloroplast stroma|positive regulation of catalytic activity
comp34913_c0_seq1	1027	82.4606	3463.55	5.3924	0.00337613	gi|743810667|ref|XP_010928956.1|PREDICTED: heme-binding-like protein At3g10130, chloroplastic [Elaeis guineensis]	sp|Q9SR77|HBPL1_ARATH	Heme-binding-like protein At3g10130, chloroplastic OS=Arabidopsis thaliana GN=At3g10130 PE=1 SV=1
comp34916_c0_seq1	1346	2648.33	1.04292	-11.3102	3.95512e-06	gi|743825595|ref|XP_010933064.1|PREDICTED: thylakoid lumenal 29 kDa protein, chloroplastic [Elaeis guineensis]	sp|Q9THX6|TL29_SOLLC	Thylakoid lumenal 29 kDa protein, chloroplastic OS=Solanum lycopersicum GN=CLEB3J9 PE=3 SV=1	ko00053;ko00480	Ascorbate and aldarate metabolism|Glutathione metabolism	K00434	E1.11.1.11	L-ascorbate peroxidase	GO:0010103;GO:0019684;GO:0006098;GO:0010218;GO:0019760;GO:0019252;GO:0010114;GO:0020037;GO:0015995;GO:0019288;GO:0004601;GO:0009637;GO:0009543;GO:0009535;GO:0005634;GO:0006364;GO:0006979	stomatal complex morphogenesis|photosynthesis, light reaction|pentose-phosphate shunt|response to far red light|glucosinolate metabolic process|starch biosynthetic process|response to red light|heme binding|chlorophyll biosynthetic process|isopentenyl diphosphate biosynthetic process, methylerythritol 4-phosphate pathway|peroxidase activity|response to blue light|chloroplast thylakoid lumen|chlor…
comp34921_c0_seq1	334	6.71191	270.117	5.33072	0.00839247
comp34934_c0_seq1	1184	4206.45	123.065	-5.09511	0.00577462	gi|672176802|ref|XP_008808478.1|PREDICTED: photosystem I reaction center subunit N, chloroplastic isoform X1 [Phoenix dactylifera]	sp|P49107|PSAN_ARATH	Photosystem I reaction center subunit N, chloroplastic OS=Arabidopsis thaliana GN=PSAN PE=1 SV=2	ko00195	Photosynthesis	K02701	psaN	photosystem I subunit PsaN	GO:0005516;GO:0006098;GO:0009773;GO:0030093;GO:0019344;GO:0035304;GO:0009543	calmodulin binding|pentose-phosphate shunt|photosynthetic electron transport in photosystem I|chloroplast photosystem I|cysteine biosynthetic process|regulation of protein dephosphorylation|chloroplast thylakoid lumen
comp34935_c1_seq1	389	83.4194	820.78	3.29854	0.0447322	gi|302124387|gb|ADK93800.1|sucrose synthase, partial [Peltophorum pterocarpum]	sp|Q41607|SUS2_TULGE	Sucrose synthase 2 OS=Tulipa gesneriana PE=2 SV=1	ko00500	Starch and sucrose metabolism	K00695	E2.4.1.13	sucrose synthase	GO:0016157;GO:0005985	sucrose synthase activity|sucrose metabolic process
comp34943_c0_seq1	454	45.0657	934.459	4.37403	0.0110145	gi|672198499|ref|XP_008777348.1|PREDICTED: dehydration-responsive element-binding protein 1F-like [Phoenix dactylifera]								GO:0006355;GO:0003700;GO:0003677;GO:0006351;GO:0005634	regulation of transcription, DNA-templated|sequence-specific DNA binding transcription factor activity|DNA binding|transcription, DNA-templated|nucleus
comp34951_c0_seq1	1471	6384.94	317.049	-4.3319	0.0207052	gi|672117692|ref|XP_008782038.1|PREDICTED: 50S ribosomal protein L1, chloroplastic [Phoenix dactylifera]	sp|Q9LY66|RK1_ARATH	50S ribosomal protein L1, chloroplastic OS=Arabidopsis thaliana GN=RPL1 PE=1 SV=1	ko03010	Ribosome	K02863	RP-L1, MRPL1, rplA	large subunit ribosomal protein L1	GO:0006098;GO:0009941;GO:0045036;GO:0006412;GO:0009902;GO:0015979;GO:0015934;GO:0016226;GO:0019288;GO:0006354;GO:0009570;GO:0034660;GO:0003735;GO:0003723;GO:0009073;GO:0042793;GO:0009535;GO:0005634;GO:0010027	pentose-phosphate shunt|chloroplast envelope|protein targeting to chloroplast|translation|chloroplast relocation|photosynthesis|large ribosomal subunit|iron-sulfur cluster assembly|isopentenyl diphosphate biosynthetic process, methylerythritol 4-phosphate pathway|DNA-templated transcription, elongation|chloroplast stroma|ncRNA metabolic process|structural constituent of ribosome|RNA binding|aroma…
comp34959_c0_seq1	1164	2166.99	62.5754	-5.11395	0.00390763	gi|695040361|ref|XP_009407755.1|PREDICTED: ribosome-recycling factor, chloroplastic [Musa acuminata subsp. malaccensis]	sp|P82231|RRFC_SPIOL	Ribosome-recycling factor, chloroplastic OS=Spinacia oleracea GN=RRF PE=1 SV=1						GO:0006098;GO:0042742;GO:0016226;GO:0019288;GO:0009570;GO:0009790;GO:0009658;GO:0009817;GO:0009579;GO:0032544;GO:0009073;GO:0005507;GO:0019408;GO:0010027	pentose-phosphate shunt|defense response to bacterium|iron-sulfur cluster assembly|isopentenyl diphosphate biosynthetic process, methylerythritol 4-phosphate pathway|chloroplast stroma|embryo development|chloroplast organization|defense response to fungus, incompatible interaction|thylakoid|plastid translation|aromatic amino acid family biosynthetic process|copper ion binding|dolichol biosyntheti…
comp34970_c0_seq1	579	79.584	2.08585	-5.25377	0.0329025	gi|743838304|ref|XP_010936664.1|PREDICTED: uncharacterized protein LOC105056233 [Elaeis guineensis]
comp34976_c0_seq1	403	0	214.842	Inf	0.000661418	gi|449539155|gb|EMD30456.1|hypothetical protein CERSUDRAFT_61147, partial [Ceriporiopsis subvermispora B]	sp|Q8TGM6|TAR1_YEAST	Protein TAR1 OS=Saccharomyces cerevisiae (strain ATCC 204508 / S288c) GN=TAR1 PE=2 SV=1
comp34980_c0_seq1	509	2676.13	0	0	1.27938e-06
comp35006_c0_seq1	1287	6686.98	0	0	1.41837e-06	gi|743866927|ref|XP_010905185.1|PREDICTED: chlorophyll a-b binding protein 7, chloroplastic-like [Elaeis guineensis]	sp|P10708|CB12_SOLLC	Chlorophyll a-b binding protein 7, chloroplastic OS=Solanum lycopersicum GN=CAB7 PE=3 SV=1	ko00196	Photosynthesis - antenna proteins	K08908	LHCA2	light-harvesting complex I chlorophyll a/b binding protein 2	GO:0046872;GO:0009765;GO:0009523;GO:0018298;GO:0016168;GO:0016021;GO:0009522;GO:0009535	metal ion binding|photosynthesis, light harvesting|photosystem II|protein-chromophore linkage|chlorophyll binding|integral component of membrane|photosystem I|chloroplast thylakoid membrane
comp35021_c0_seq1	486	130.403	5.21461	-4.64427	0.0315783	gi|672108167|ref|XP_008783732.1|PREDICTED: uncharacterized protein LOC103702876 [Phoenix dactylifera] >gi|672108169|ref|XP_008783739.1| PREDICTED: uncharacterized protein LOC103702876 [Phoenix dactylifera] >gi|672108171|ref|XP_008783749.1| PREDICTED: uncharacterized protein LOC103702876 [Phoenix dactylifera]	sp|B1XQQ0|EFTS_SYNP2	Elongation factor Ts OS=Synechococcus sp. (strain ATCC 27264 / PCC 7002 / PR-6) GN=tsf PE=3 SV=1						GO:0009941;GO:0042744;GO:0016117;GO:0009793;GO:0003746;GO:0009902;GO:0006414;GO:0019288;GO:0009570;GO:0034660;GO:0010027	chloroplast envelope|hydrogen peroxide catabolic process|carotenoid biosynthetic process|embryo development ending in seed dormancy|translation elongation factor activity|chloroplast relocation|translational elongation|isopentenyl diphosphate biosynthetic process, methylerythritol 4-phosphate pathway|chloroplast stroma|ncRNA metabolic process|thylakoid membrane organization
comp35022_c0_seq1	487	228.205	11.4722	-4.31412	0.0268899
comp35028_c0_seq1	1049	4106.73	20.8585	-7.62121	0.000219216	gi|743777248|ref|XP_010919048.1|PREDICTED: uncharacterized protein LOC105043266 [Elaeis guineensis]								GO:0009902;GO:0006098;GO:0019288;GO:0010027;GO:0000023;GO:0019252;GO:0034660;GO:0009570	chloroplast relocation|pentose-phosphate shunt|isopentenyl diphosphate biosynthetic process, methylerythritol 4-phosphate pathway|thylakoid membrane organization|maltose metabolic process|starch biosynthetic process|ncRNA metabolic process|chloroplast stroma
comp35038_c0_seq1	330	3703.05	158.524	-4.54594	0.0107403	gi|326524866|dbj|BAK04369.1|predicted protein [Hordeum vulgare subsp. vulgare]	sp|Q7X8R5|TRXM2_ORYSJ	Thioredoxin M2, chloroplastic OS=Oryza sativa subsp. japonica GN=Os04g0530600 PE=2 SV=2						GO:0006979;GO:0006662;GO:0005618;GO:0008047;GO:0055114;GO:0009409;GO:0045454;GO:0009941;GO:0009055;GO:0009535;GO:0009570;GO:0043085;GO:0015035;GO:0010319;GO:0048046	response to oxidative stress|glycerol ether metabolic process|cell wall|enzyme activator activity|oxidation-reduction process|response to cold|cell redox homeostasis|chloroplast envelope|electron carrier activity|chloroplast thylakoid membrane|chloroplast stroma|positive regulation of catalytic activity|protein disulfide oxidoreductase activity|stromule|apoplast
comp35039_c0_seq1	676	2143.97	153.31	-3.80577	0.0226795	gi|695016251|ref|XP_009395026.1|PREDICTED: 50S ribosomal protein L31, chloroplastic [Musa acuminata subsp. malaccensis]	sp|Q9FWS4|RK31_ARATH	50S ribosomal protein L31, chloroplastic OS=Arabidopsis thaliana GN=RPL31 PE=2 SV=1	ko03010	Ribosome	K02909	RP-L31, rpmE	large subunit ribosomal protein L31	GO:0006098;GO:0009941;GO:0009793;GO:0005840;GO:0006412;GO:0010207;GO:0009902;GO:0015995;GO:0009773;GO:0019288;GO:0009570;GO:0003735;GO:0006364;GO:0010027	pentose-phosphate shunt|chloroplast envelope|embryo development ending in seed dormancy|ribosome|translation|photosystem II assembly|chloroplast relocation|chlorophyll biosynthetic process|photosynthetic electron transport in photosystem I|isopentenyl diphosphate biosynthetic process, methylerythritol 4-phosphate pathway|chloroplast stroma|structural constituent of ribosome|rRNA processing|thylak…
comp35048_c0_seq2	1901	2443.13	60.4895	-5.3359	0.00300739	gi|225448904|ref|XP_002265080.1|PREDICTED: malate dehydrogenase [NADP], chloroplastic [Vitis vinifera] >gi|296085946|emb|CBI31387.3| unnamed protein product [Vitis vinifera]	sp|P21528|MDHP_PEA	Malate dehydrogenase [NADP], chloroplastic OS=Pisum sativum PE=1 SV=2	ko00620;ko00710;ko01200	Pyruvate metabolism|Carbon fixation in photosynthetic organisms|Carbon metabolism	K00051	E1.1.1.82	malate dehydrogenase (NADP+)	GO:0055114;GO:0005739;GO:0006364;GO:0009941;GO:0006108;GO:0046554;GO:0009579;GO:0000023;GO:0019252;GO:0009657;GO:0000166;GO:0009570;GO:0010207;GO:0019761;GO:0043085;GO:0048046	oxidation-reduction process|mitochondrion|rRNA processing|chloroplast envelope|malate metabolic process|malate dehydrogenase (NADP+) activity|thylakoid|maltose metabolic process|starch biosynthetic process|plastid organization|nucleotide binding|chloroplast stroma|photosystem II assembly|glucosinolate biosynthetic process|positive regulation of catalytic activity|apoplast
comp35057_c0_seq1	554	0	147.052	Inf	0.00183604	gi|703095033|ref|XP_010095424.1|Metal transporter Nramp5 [Morus notabilis] >gi|587870840|gb|EXB60116.1| Metal transporter Nramp5 [Morus notabilis]	sp|Q8H4H5|NRAM5_ORYSJ	Metal transporter Nramp5 OS=Oryza sativa subsp. japonica GN=NRAMP5 PE=2 SV=1	ko04142;ko04978	Lysosome|Mineral absorption	K12347	SLC11A, NRAMP	natural resistance-associated macrophage protein	GO:0005215;GO:0016020;GO:0006810	transporter activity|membrane|transport
comp3507_c0_seq1	333	36.4361	0	0	0.0354685
comp35071_c0_seq1	777	1753.73	112.636	-3.96069	0.0179041	gi|672197219|ref|XP_008777009.1|PREDICTED: LOW QUALITY PROTEIN: uncharacterized protein LOC103697023 [Phoenix dactylifera]								GO:0009508	plastid chromosome
comp35077_c0_seq1	2231	60.4072	12217.8	7.66005	0.00127889	gi|702490023|ref|XP_010035569.1|PREDICTED: isocitrate lyase [Eucalyptus grandis]	sp|P17069|ACEA_GOSHI	Isocitrate lyase OS=Gossypium hirsutum PE=2 SV=1	ko00630;ko01200	Glyoxylate and dicarboxylate metabolism|Carbon metabolism	K01637	E4.1.3.1, aceA	isocitrate lyase	GO:0006099;GO:0009514;GO:0010162;GO:0004451;GO:0006097	tricarboxylic acid cycle|glyoxysome|seed dormancy process|isocitrate lyase activity|glyoxylate cycle
comp35079_c0_seq1	1572	108.349	0	0	0.00443606
comp35090_c0_seq1	395	20.1357	520.418	4.69184	0.00976525
comp35094_c0_seq1	758	5.75306	253.43	5.46111	0.00791132	gi|695021586|ref|XP_009397885.1|PREDICTED: 36.4 kDa proline-rich protein-like [Musa acuminata subsp. malaccensis]	sp|Q00451|PRF1_SOLLC	36.4 kDa proline-rich protein OS=Solanum lycopersicum GN=TPRP-F1 PE=2 SV=1						GO:0008289;GO:0006869	lipid binding|lipid transport
comp35097_c0_seq1	1646	3737.57	161.653	-4.53113	0.0110107	gi|695036430|ref|XP_009405672.1|PREDICTED: magnesium-chelatase subunit ChlI, chloroplastic-like [Musa acuminata subsp. malaccensis]	sp|Q53RM0|CHLI_ORYSJ	Magnesium-chelatase subunit ChlI, chloroplastic OS=Oryza sativa subsp. japonica GN=CHLI PE=1 SV=1	ko00860	Porphyrin and chlorophyll metabolism	K03405	chlI, bchI	magnesium chelatase subunit I	GO:0015979;GO:0016851;GO:0005618;GO:0015995;GO:0009570;GO:0016887;GO:0006200;GO:0005524	photosynthesis|magnesium chelatase activity|cell wall|chlorophyll biosynthetic process|chloroplast stroma|ATPase activity|ATP catabolic process|ATP binding
comp35099_c0_seq1	923	7070.51	289.933	-4.60803	0.0163526	gi|743756641|ref|XP_010917969.1|PREDICTED: 30S ribosomal protein S20, chloroplastic isoform X1 [Elaeis guineensis]	sp|Q9ASV6|RR20_ARATH	30S ribosomal protein S20, chloroplastic OS=Arabidopsis thaliana GN=RPS20 PE=2 SV=1	ko03010	Ribosome	K02968	RP-S20, rpsT	small subunit ribosomal protein S20	GO:0005840;GO:0003735;GO:0003723;GO:0006412	ribosome|structural constituent of ribosome|RNA binding|translation
comp35102_c0_seq1	870	5091.46	407.783	-3.64221	0.0399851	gi|514819975|ref|XP_004984679.1|PREDICTED: uncharacterized protein LOC101775264 isoform X2 [Setaria italica]
comp35108_c0_seq1	740	0.958844	175.211	7.51358	0.00299534	gi|695076552|ref|XP_009385574.1|PREDICTED: uncharacterized protein LOC103972902 [Musa acuminata subsp. malaccensis]
comp35111_c0_seq1	884	3473.89	37.5452	-6.53178	0.000751164	gi|695000755|ref|XP_009413349.1|PREDICTED: uncharacterized protein LOC103994667 [Musa acuminata subsp. malaccensis]	sp|P82024|RR21_SPIOL	30S ribosomal protein S21, chloroplastic (Fragment) OS=Spinacia oleracea GN=rps21 PE=1 SV=1						GO:0005840;GO:0003735;GO:0042254;GO:0009570;GO:0009534;GO:0006412	ribosome|structural constituent of ribosome|ribosome biogenesis|chloroplast stroma|chloroplast thylakoid|translation
comp35114_c0_seq1	771	1676.06	0	0	2.49806e-06	gi|743826178|ref|XP_010933211.1|PREDICTED: LOW QUALITY PROTEIN: photosystem II reaction center PSB28 protein, chloroplastic [Elaeis guineensis]	sp|Q0JG75|PSB28_ORYSJ	Photosystem II reaction center PSB28 protein, chloroplastic OS=Oryza sativa subsp. japonica GN=PSB28 PE=2 SV=2	ko00195	Photosynthesis	K08903	psb28	photosystem II 13kDa protein	GO:0000038;GO:0006655;GO:0042335;GO:0009654;GO:0019288;GO:0009539;GO:0009535;GO:0009570;GO:0010207	very long-chain fatty acid metabolic process|phosphatidylglycerol biosynthetic process|cuticle development|photosystem II oxygen evolving complex|isopentenyl diphosphate biosynthetic process, methylerythritol 4-phosphate pathway|photosystem II reaction center|chloroplast thylakoid membrane|chloroplast stroma|photosystem II assembly
comp35126_c0_seq1	1561	2323.28	2.08585	-10.1213	9.36744e-06	gi|743758187|ref|XP_010925514.1|PREDICTED: 2-methylene-furan-3-one reductase [Elaeis guineensis]	sp|Q9ZUC1|QORL_ARATH	Quinone oxidoreductase-like protein At1g23740, chloroplastic OS=Arabidopsis thaliana GN=At1g23740 PE=1 SV=2						GO:0008270;GO:0055114;GO:0003960	zinc ion binding|oxidation-reduction process|NADPH:quinone reductase activity
comp35144_c0_seq1	1220	82.4606	2893.07	5.13275	0.00427408	gi|743892710|ref|XP_010911620.1|PREDICTED: isoflavone reductase-like protein [Elaeis guineensis]	sp|P52580|IFRH_MAIZE	Isoflavone reductase homolog IRL OS=Zea mays GN=IRL PE=2 SV=1						GO:0046686;GO:0005739;GO:0005886;GO:0006979	response to cadmium ion|mitochondrion|plasma membrane|response to oxidative stress
comp35152_c0_seq1	428	0	50.0603	Inf	0.0173905	gi|695027409|ref|XP_009401047.1|PREDICTED: wall-associated receptor kinase 3-like [Musa acuminata subsp. malaccensis]	sp|Q9LMN7|WAK5_ARATH	Wall-associated receptor kinase 5 OS=Arabidopsis thaliana GN=WAK5 PE=2 SV=1
comp35153_c0_seq1	645	167.798	0	0	0.00148185		sp|Q7FAS1|GLO3_ORYSJ	Peroxisomal (S)-2-hydroxy-acid oxidase GLO3 OS=Oryza sativa subsp. japonica GN=GLO3 PE=2 SV=1
comp35156_c0_seq1	454	9.58844	522.504	5.768	0.00273356	gi|672159816|ref|XP_008799673.1|PREDICTED: B3 domain-containing protein Os11g0156000-like [Phoenix dactylifera] >gi|672159818|ref|XP_008799674.1| PREDICTED: B3 domain-containing protein Os11g0156000-like [Phoenix dactylifera]	sp|Q53QI0|Y1160_ORYSJ	B3 domain-containing protein Os11g0156000 OS=Oryza sativa subsp. japonica GN=Os11g0156000 PE=2 SV=1						GO:0006355;GO:0003677;GO:0006351;GO:0005634;GO:0080167	regulation of transcription, DNA-templated|DNA binding|transcription, DNA-templated|nucleus|response to karrikin
comp35156_c1_seq1	979	19.1769	1914.81	6.64169	0.000471345	gi|743818006|ref|XP_010931097.1|PREDICTED: B3 domain-containing protein Os11g0156000-like isoform X2 [Elaeis guineensis]	sp|Q53QI0|Y1160_ORYSJ	B3 domain-containing protein Os11g0156000 OS=Oryza sativa subsp. japonica GN=Os11g0156000 PE=2 SV=1						GO:0006355;GO:0003677;GO:0006351;GO:0005634	regulation of transcription, DNA-templated|DNA binding|transcription, DNA-templated|nucleus
comp35161_c0_seq1	493	6.71191	155.395	4.53308	0.0292028
comp35163_c0_seq1	1571	3054.88	0	0	1.15797e-06	gi|672134633|ref|XP_008790965.1|PREDICTED: chloroplast stem-loop binding protein of 41 kDa a, chloroplastic [Phoenix dactylifera]	sp|Q9LYA9|CP41A_ARATH	Chloroplast stem-loop binding protein of 41 kDa a, chloroplastic OS=Arabidopsis thaliana GN=CSP41A PE=1 SV=1						GO:0045893;GO:0006098;GO:0010218;GO:0009941;GO:0048046;GO:0010114;GO:0010207;GO:0045727;GO:0015995;GO:0009965;GO:0050662;GO:0009637;GO:0030154;GO:0032544;GO:0009534;GO:0003824;GO:0010287;GO:0008266;GO:0006364;GO:0003729	positive regulation of transcription, DNA-templated|pentose-phosphate shunt|response to far red light|chloroplast envelope|apoplast|response to red light|photosystem II assembly|positive regulation of translation|chlorophyll biosynthetic process|leaf morphogenesis|coenzyme binding|response to blue light|cell differentiation|plastid translation|chloroplast thylakoid|catalytic activity|plastoglobul…
comp35172_c0_seq1	386	0	418.212	Inf	9.16516e-05	gi|672110920|ref|XP_008797977.1|PREDICTED: uncharacterized protein LOC103713005 [Phoenix dactylifera]
comp35175_c0_seq1	1192	9.58844	725.874	6.24228	0.00116813
comp35182_c0_seq1	413	0	629.925	Inf	2.63663e-05
comp35190_c0_seq2	389	12.465	227.357	4.18901	0.0301286
comp35196_c0_seq1	634	9016.01	12.5151	-9.49268	9.81936e-05	gi|593263764|ref|XP_007134060.1|hypothetical protein PHAVU_010G016000g [Phaseolus vulgaris] >gi|561007105|gb|ESW06054.1| hypothetical protein PHAVU_010G016000g [Phaseolus vulgaris]	sp|P93431|RCA_ORYSJ	Ribulose bisphosphate carboxylase/oxygenase activase, chloroplastic OS=Oryza sativa subsp. japonica GN=RCA PE=1 SV=2						GO:0005524	ATP binding
comp35204_c0_seq3	876	16811.4	15.6438	-10.0696	0.000329668	gi|695062192|ref|XP_009419558.1|PREDICTED: photosystem II 10 kDa polypeptide, chloroplastic [Musa acuminata subsp. malaccensis] >gi|695062194|ref|XP_009419559.1| PREDICTED: photosystem II 10 kDa polypeptide, chloroplastic [Musa acuminata subsp. malaccensis]	sp|P06183|PSBR_SOLTU	Photosystem II 10 kDa polypeptide, chloroplastic OS=Solanum tuberosum GN=PSBR PE=2 SV=1	ko00195	Photosynthesis	K03541	psbR	photosystem II 10kDa protein	GO:0009654;GO:0010114;GO:0009637;GO:0010155;GO:0009744;GO:0009535;GO:0015979;GO:0010218;GO:0009644;GO:0019344	photosystem II oxygen evolving complex|response to red light|response to blue light|regulation of proton transport|response to sucrose|chloroplast thylakoid membrane|photosynthesis|response to far red light|response to high light intensity|cysteine biosynthetic process
comp35223_c1_seq1	568	68.0779	1051.27	3.9488	0.0186379	gi|604300145|gb|EYU19988.1|hypothetical protein MIMGU_mgv1a011277mg [Erythranthe guttata]	sp|Q9AR14|PIP15_MAIZE	Aquaporin PIP1-5 OS=Zea mays GN=PIP1-5 PE=2 SV=1						GO:0016021;GO:0006810;GO:0005886;GO:0005215	integral component of membrane|transport|plasma membrane|transporter activity
comp35231_c0_seq1	1160	5695.53	37.5452	-7.24506	0.000537183	gi|695050674|ref|XP_009413334.1|PREDICTED: xyloglucan endotransglucosylase/hydrolase protein 22-like [Musa acuminata subsp. malaccensis]	sp|Q38907|XTH25_ARATH	Probable xyloglucan endotransglucosylase/hydrolase protein 25 OS=Arabidopsis thaliana GN=XTH25 PE=2 SV=2						GO:0006073;GO:0004553;GO:0048046;GO:0005618;GO:0016762	cellular glucan metabolic process|hydrolase activity, hydrolyzing O-glycosyl compounds|apoplast|cell wall|xyloglucan:xyloglucosyl transferase activity
comp35236_c0_seq1	312	0	55.2749	Inf	0.0144783
comp35238_c0_seq1	1205	9.58844	4836.03	8.97831	5.26057e-05	gi|695079634|ref|XP_009387242.1|PREDICTED: aquaporin PIP2-5 [Musa acuminata subsp. malaccensis]	sp|Q6K215|PIP22_ORYSJ	Probable aquaporin PIP2-2 OS=Oryza sativa subsp. japonica GN=PIP2-2 PE=2 SV=1						GO:0009624;GO:0005773;GO:0009269;GO:0006833;GO:0005886;GO:0006970;GO:0080170;GO:0016021;GO:0009507;GO:0009737;GO:0005215	response to nematode|vacuole|response to desiccation|water transport|plasma membrane|response to osmotic stress|hydrogen peroxide transmembrane transport|integral component of membrane|chloroplast|response to abscisic acid|transporter activity
comp35261_c0_seq1	780	2263.83	4.17169	-9.08392	2.50089e-05	gi|672133455|ref|XP_008790349.1|PREDICTED: uncharacterized protein LOC103707589 [Phoenix dactylifera]								GO:0019761;GO:0016117;GO:0046777;GO:0005739	glucosinolate biosynthetic process|carotenoid biosynthetic process|protein autophosphorylation|mitochondrion
comp35264_c0_seq1	754	32.6007	0	0	0.0435168	gi|743777918|ref|XP_010919400.1|PREDICTED: photosystem II core complex proteins psbY, chloroplastic-like, partial [Elaeis guineensis]	sp|P80470|PSBY_SPIOL	Photosystem II core complex proteins psbY, chloroplastic OS=Spinacia oleracea GN=PSBY PE=1 SV=2	ko00195	Photosynthesis	K02723	psbY	photosystem II PsbY protein	GO:0030095;GO:0016021;GO:0030145;GO:0006364;GO:0009533;GO:0009657;GO:0010207;GO:0019344;GO:0035304	chloroplast photosystem II|integral component of membrane|manganese ion binding|rRNA processing|chloroplast stromal thylakoid|plastid organization|photosystem II assembly|cysteine biosynthetic process|regulation of protein dephosphorylation
comp35271_c0_seq3	815	1440.18	6.25754	-7.84644	0.00010897
comp35273_c0_seq1	713	8215.37	23.9872	-8.41992	0.000253688	gi|695072729|ref|XP_009383498.1|PREDICTED: uncharacterized protein LOC103971246 isoform X2 [Musa acuminata subsp. malaccensis]								GO:0051082;GO:0031072	unfolded protein binding|heat shock protein binding
comp35274_c0_seq1	602	4.79422	109.507	4.51358	0.0398234	gi|326507624|dbj|BAK03205.1|predicted protein [Hordeum vulgare subsp. vulgare]								GO:0003677	DNA binding
comp35279_c0_seq1	715	5372.4	1.04292	-12.3307	3.3616e-06	gi|407057061|gb|AFS88925.1|chloroplast photosystem I reaction center subunit V-2 [Musa AB Group] >gi|421958217|gb|AFX72947.1| photosystem I reaction center subunit V-2 [Musa AB Group]	sp|Q9S7N7|PSAG_ARATH	Photosystem I reaction center subunit V, chloroplastic OS=Arabidopsis thaliana GN=PSAG PE=1 SV=1	ko00195	Photosynthesis	K08905	psaG	photosystem I subunit V
comp35300_c0_seq1	527	0	1345.37	Inf	3.33167e-06	gi|743755906|ref|XP_010913987.1|PREDICTED: hydroquinone glucosyltransferase-like [Elaeis guineensis]	sp|Q9M156|U72B1_ARATH	UDP-glycosyltransferase 72B1 OS=Arabidopsis thaliana GN=UGT72B1 PE=1 SV=1
comp35303_c0_seq1	2999	7898	197.112	-5.3244	0.00800414	gi|695040001|ref|XP_009407557.1|PREDICTED: phosphomethylpyrimidine synthase, chloroplastic-like isoform X3 [Musa acuminata subsp. malaccensis]	sp|O82392|THIC_ARATH	Phosphomethylpyrimidine synthase, chloroplastic OS=Arabidopsis thaliana GN=THIC PE=1 SV=1	ko00730	Thiamine metabolism	K03147	thiC	phosphomethylpyrimidine synthase	GO:0009228;GO:0051536	thiamine biosynthetic process|iron-sulfur cluster binding
comp35304_c0_seq1	1213	5141.32	105.335	-5.60908	0.00359685	gi|695027634|ref|XP_009401167.1|PREDICTED: 30S ribosomal protein S5, chloroplastic [Musa acuminata subsp. malaccensis]	sp|P93014|RR5_ARATH	30S ribosomal protein S5, chloroplastic OS=Arabidopsis thaliana GN=rps5 PE=1 SV=1	ko03010	Ribosome	K02988	RP-S5, MRPS5, rpsE	small subunit ribosomal protein S5	GO:0009409;GO:0046686;GO:0003735;GO:0003723;GO:0015935;GO:0009570;GO:0005634;GO:0006412;GO:0009535	response to cold|response to cadmium ion|structural constituent of ribosome|RNA binding|small ribosomal subunit|chloroplast stroma|nucleus|translation|chloroplast thylakoid membrane
comp35312_c0_seq1	986	4028.1	144.966	-4.79631	0.00821599	gi|695045389|ref|XP_009410486.1|PREDICTED: 50S ribosomal protein L17, chloroplastic [Musa acuminata subsp. malaccensis]	sp|O80363|RK17_TOBAC	50S ribosomal protein L17, chloroplastic OS=Nicotiana tabacum GN=RPL17 PE=2 SV=1	ko03010	Ribosome	K02879	RP-L17, MRPL17, rplQ	large subunit ribosomal protein L17	GO:0006412;GO:0005840;GO:0003735;GO:0019288;GO:0009941;GO:0009570	translation|ribosome|structural constituent of ribosome|isopentenyl diphosphate biosynthetic process, methylerythritol 4-phosphate pathway|chloroplast envelope|chloroplast stroma
comp35314_c0_seq1	665	2.87653	200.241	6.12126	0.00590864
comp35331_c0_seq1	626	40.2714	2274.61	5.81972	0.00150444	gi|802636161|ref|XP_012078250.1|PREDICTED: defensin-like protein [Jatropha curcas] >gi|223469637|gb|ACM90159.1| low-molecular-weight cysteine-rich 69 [Jatropha curcas] >gi|643723201|gb|KDP32806.1| hypothetical protein JCGZ_12098 [Jatropha curcas]	sp|A3FPF2|DEF_NELNU	Defensin-like protein OS=Nelumbo nucifera PE=3 SV=1						GO:0006952	defense response
comp35333_c0_seq1	403	2.87653	220.057	6.2574	0.00467454
comp35346_c0_seq1	1388	0	245.087	Inf	0.000455234	gi|672116375|ref|XP_008781349.1|PREDICTED: GDSL esterase/lipase At5g55050-like [Phoenix dactylifera]	sp|Q9FIA1|GDL87_ARATH	GDSL esterase/lipase At5g55050 OS=Arabidopsis thaliana GN=At5g55050 PE=2 SV=1						GO:0016788;GO:0016023;GO:0006629	hydrolase activity, acting on ester bonds|cytoplasmic membrane-bounded vesicle|lipid metabolic process
comp35359_c0_seq1	1039	835.153	1.04292	-9.64526	4.18428e-05	gi|743865613|ref|XP_010904873.1|PREDICTED: uncharacterized protein At2g34460, chloroplastic isoform X2 [Elaeis guineensis]	sp|Q8H124|Y2446_ARATH	Uncharacterized protein At2g34460, chloroplastic OS=Arabidopsis thaliana GN=At2g34460 PE=1 SV=1
comp35374_c0_seq1	957	58.4895	977.219	4.06243	0.0163319	gi|672168202|ref|XP_008804094.1|PREDICTED: auxin-induced protein X15-like [Phoenix dactylifera]	sp|P32295|ARG7_VIGRR	Indole-3-acetic acid-induced protein ARG7 OS=Vigna radiata var. radiata GN=ARG7 PE=2 SV=1	ko04075	Plant hormone signal transduction	K14488	SAUR	SAUR family protein
comp35377_c0_seq1	377	0	34.4165	Inf	0.0360058
comp35378_c0_seq1	682	559.006	0	0	4.46006e-05
comp35381_c0_seq1	376	148.621	0	0	0.00203177	gi|359493665|ref|XP_002282376.2|PREDICTED: uncharacterized protein LOC100250261 [Vitis vinifera]
comp35385_c0_seq1	491	109.308	0	0	0.00434496
comp35397_c0_seq1	1190	2.87653	884.399	8.26422	0.000102942	gi|672174559|ref|XP_008807420.1|PREDICTED: flavonol sulfotransferase-like [Phoenix dactylifera]	sp|Q8L5A7|SOT15_ARATH	Cytosolic sulfotransferase 15 OS=Arabidopsis thaliana GN=SOT15 PE=1 SV=1						GO:0008146	sulfotransferase activity
comp35437_c0_seq1	660	5.75306	324.349	5.81707	0.00425544	gi|695065687|ref|XP_009421442.1|PREDICTED: uncharacterized protein LOC104001000 [Musa acuminata subsp. malaccensis]	sp|P20144|WUN1_SOLTU	Wound-induced protein 1 OS=Solanum tuberosum GN=WUN1 PE=2 SV=1
comp35446_c0_seq1	774	0	232.572	Inf	0.000528854	gi|743782067|ref|XP_010921053.1|PREDICTED: uncharacterized protein LOC105044754 [Elaeis guineensis]
comp35456_c0_seq1	1185	42.1891	660.17	3.96789	0.0209173	gi|695051667|ref|XP_009413867.1|PREDICTED: uncharacterized protein LOC103995088 [Musa acuminata subsp. malaccensis]
comp35483_c0_seq1	656	558.047	0	0	4.48318e-05
comp35492_c0_seq1	1225	37.3949	423.427	3.5012	0.0438647	gi|695041333|ref|XP_009408271.1|PREDICTED: glucose-6-phosphate/phosphate translocator 2, chloroplastic-like [Musa acuminata subsp. malaccensis]	sp|Q94B38|GPT2_ARATH	Glucose-6-phosphate/phosphate translocator 2, chloroplastic OS=Arabidopsis thaliana GN=GPT2 PE=2 SV=2						GO:0006007;GO:0016021;GO:0015120;GO:0015713;GO:0015760;GO:0035436;GO:0005315;GO:0009553;GO:0009536;GO:0006863;GO:0034389;GO:0010152;GO:0007033;GO:0071917;GO:0015152;GO:0015297;GO:0009790;GO:0015714	glucose catabolic process|integral component of membrane|phosphoglycerate transmembrane transporter activity|phosphoglycerate transport|glucose-6-phosphate transport|triose phosphate transmembrane transport|inorganic phosphate transmembrane transporter activity|embryo sac development|plastid|purine nucleobase transport|lipid particle organization|pollen maturation|vacuole organization|triose-phos…
comp35493_c0_seq1	466	1.91769	80.3051	5.38805	0.0290643
comp35503_c0_seq1	1343	161.086	2.08585	-6.27105	0.0074739	gi|673526445|emb|CDI52833.1|probable ADH1-alcohol dehydrogenase I [Melanopsichium pennsylvanicum 4]	sp|Q9P6C8|ADH1_NEUCR	Alcohol dehydrogenase 1 OS=Neurospora crassa (strain ATCC 24698 / 74-OR23-1A / CBS 708.71 / DSM 1257 / FGSC 987) GN=adh-1 PE=3 SV=1	ko00940	Phenylpropanoid biosynthesis	K00083	E1.1.1.195	cinnamyl-alcohol dehydrogenase	GO:0008270;GO:0016491;GO:0055114	zinc ion binding|oxidoreductase activity|oxidation-reduction process
comp35516_c0_seq1	1180	288.612	5.21461	-5.79043	0.0051454	gi|672117272|ref|XP_008781817.1|PREDICTED: probable xyloglucan endotransglucosylase/hydrolase protein 6 [Phoenix dactylifera]	sp|Q8LER3|XTH7_ARATH	Probable xyloglucan endotransglucosylase/hydrolase protein 7 OS=Arabidopsis thaliana GN=XTH7 PE=2 SV=2						GO:0006073;GO:0004553;GO:0048046;GO:0005618;GO:0016762	cellular glucan metabolic process|hydrolase activity, hydrolyzing O-glycosyl compounds|apoplast|cell wall|xyloglucan:xyloglucosyl transferase activity
comp35517_c0_seq1	509	130.403	0	0	0.00283012	gi|695079834|ref|XP_009387345.1|PREDICTED: cytochrome P450 71A1-like [Musa acuminata subsp. malaccensis]	sp|Q96514|C71B7_ARATH	Cytochrome P450 71B7 OS=Arabidopsis thaliana GN=CYP71B7 PE=1 SV=1	ko00981	Insect hormone biosynthesis	K14985	CYP18A1	26-hydroxylase
comp35519_c0_seq1	1029	939.667	33.3735	-4.81537	0.00620672	gi|672200690|ref|XP_008777942.1|PREDICTED: thioredoxin-like 4, chloroplastic isoform X1 [Phoenix dactylifera]	sp|Q9C5C5|TRL4_ARATH	Thioredoxin-like 4, chloroplastic OS=Arabidopsis thaliana GN=At1g07700 PE=2 SV=1						GO:0010264;GO:0009055;GO:0045454;GO:0006662;GO:0009570;GO:0015035	myo-inositol hexakisphosphate biosynthetic process|electron carrier activity|cell redox homeostasis|glycerol ether metabolic process|chloroplast stroma|protein disulfide oxidoreductase activity
comp35530_c0_seq1	1052	57.5306	973.047	4.08011	0.0159776	gi|743837449|ref|XP_010936409.1|PREDICTED: formin-A-like [Elaeis guineensis]								GO:0030001;GO:0046872	metal ion transport|metal ion binding
comp35543_c0_seq1	910	1155.41	75.0904	-3.94363	0.0185224	gi|695038888|ref|XP_009406966.1|PREDICTED: uncharacterized protein LOC103989746 [Musa acuminata subsp. malaccensis]								GO:0009507	chloroplast
comp35549_c0_seq1	512	9.58844	200.241	4.3843	0.0273456
comp35563_c0_seq1	2012	1211.02	102.206	-3.56666	0.0300531	gi|695068266|ref|XP_009381068.1|PREDICTED: D-xylose-proton symporter-like 3, chloroplastic [Musa acuminata subsp. malaccensis]	sp|Q0WWW9|XYLL3_ARATH	D-xylose-proton symporter-like 3, chloroplastic OS=Arabidopsis thaliana GN=At5g59250 PE=1 SV=2						GO:0009941;GO:0005351;GO:0034219;GO:0016021;GO:0019684	chloroplast envelope|sugar:proton symporter activity|carbohydrate transmembrane transport|integral component of membrane|photosynthesis, light reaction
comp35568_c0_seq1	424	0	241.958	Inf	0.000472345
comp35579_c0_seq2	1013	1.91769	152.267	6.31109	0.00751669	gi|695003044|ref|XP_009383402.1|PREDICTED: expansin-A11-like [Musa acuminata subsp. malaccensis]	sp|Q4PR39|EXP29_ORYSJ	Expansin-A29 OS=Oryza sativa subsp. japonica GN=EXPA29 PE=2 SV=2						GO:0009831;GO:0009828;GO:0009826;GO:0005618;GO:0005576;GO:0016020	plant-type cell wall modification involved in multidimensional cell growth|plant-type cell wall loosening|unidimensional cell growth|cell wall|extracellular region|membrane
comp35583_c0_seq1	684	0	792.621	Inf	1.33919e-05	gi|702500319|ref|XP_010038196.1|PREDICTED: rapid alkalinization factor-like [Eucalyptus grandis] >gi|629083570|gb|KCW50015.1| hypothetical protein EUGRSUZ_K03464 [Eucalyptus grandis]	sp|Q945T0|RALF_TOBAC	Rapid alkalinization factor OS=Nicotiana tabacum GN=RALF PE=1 SV=1
comp35587_c0_seq1	798	121.773	0	0	0.00335176	gi|743838593|ref|XP_010936746.1|PREDICTED: uncharacterized protein LOC105056299 [Elaeis guineensis]								GO:0046983	protein dimerization activity
comp35603_c0_seq2	526	118.897	0	0	0.0035528	gi|695072324|ref|XP_009383279.1|PREDICTED: uncharacterized protein LOC103971061 [Musa acuminata subsp. malaccensis]
comp35635_c0_seq1	925	13.4238	654.956	5.60853	0.00273593
comp35647_c0_seq1	1159	39.3126	525.633	3.74099	0.0302711	gi|672117858|ref|XP_008782120.1|PREDICTED: non-specific lipid-transfer protein-like protein At2g13820 [Phoenix dactylifera]	sp|Q9ZQI8|NLTL2_ARATH	Non-specific lipid-transfer protein-like protein At2g13820 OS=Arabidopsis thaliana GN=At2g13820 PE=1 SV=1
comp35653_c0_seq1	864	0	85.5197	Inf	0.00660884	gi|695027346|ref|XP_009401012.1|PREDICTED: uncharacterized protein LOC103985121 [Musa acuminata subsp. malaccensis]								GO:0010200;GO:0002679;GO:0015706;GO:0047134;GO:0010167;GO:0015824;GO:0008270;GO:0055114	response to chitin|respiratory burst involved in defense response|nitrate transport|protein-disulfide reductase activity|response to nitrate|proline transport|zinc ion binding|oxidation-reduction process
comp35660_c0_seq1	803	577.224	7.30046	-6.305	0.00138089	gi|672110042|ref|XP_008793287.1|PREDICTED: rhodanese-like domain-containing protein 10 [Phoenix dactylifera]	sp|Q9SR92|STR10_ARATH	Rhodanese-like domain-containing protein 10 OS=Arabidopsis thaliana GN=STR10 PE=2 SV=1						GO:0009534;GO:0009941	chloroplast thylakoid|chloroplast envelope
comp35677_c0_seq1	678	0	406.74	Inf	9.97972e-05	gi|125556533|gb|EAZ02139.1|hypothetical protein OsI_24230 [Oryza sativa Indica Group]
comp35679_c0_seq2	532	8.62959	183.554	4.41077	0.0285165	gi|743832794|ref|XP_010935077.1|PREDICTED: thaumatin-like protein 1b [Elaeis guineensis]	sp|P50699|TLPH_ARATH	Thaumatin-like protein OS=Arabidopsis thaliana GN=At1g18250 PE=2 SV=2						GO:0016023	cytoplasmic membrane-bounded vesicle
comp35680_c0_seq1	940	13.4238	336.864	4.6493	0.0139581	gi|695034068|ref|XP_009404528.1|PREDICTED: aquaporin NIP1-1-like [Musa acuminata subsp. malaccensis]	sp|Q40746|NIP11_ORYSJ	Aquaporin NIP1-1 OS=Oryza sativa subsp. japonica GN=NIP1-1 PE=2 SV=1						GO:0016021;GO:0006810;GO:0005215	integral component of membrane|transport|transporter activity
comp35682_c0_seq1	759	786.252	0	0	1.6273e-05	gi|695060018|ref|XP_009418386.1|PREDICTED: uncharacterized protein LOC103998604 isoform X1 [Musa acuminata subsp. malaccensis]								GO:0009773;GO:0009536;GO:0010598	photosynthetic electron transport in photosystem I|plastid|NAD(P)H dehydrogenase complex (plastoquinone)
comp35685_c0_seq1	475	84.3783	2.08585	-5.33817	0.0297475	gi|695019260|ref|XP_009396629.1|PREDICTED: terpene synthase 10-like [Musa acuminata subsp. malaccensis]	sp|B3TPQ7|ATESY_MAGGA	Alpha-terpineol synthase, chloroplastic OS=Magnolia grandiflora PE=1 SV=1	ko00902	Monoterpenoid biosynthesis	K12467	E4.2.3.15	myrcene/ocimene synthase	GO:0034002;GO:0043693;GO:0010334;GO:0016114;GO:0033383;GO:0000287;GO:0051762;GO:0009570;GO:0050551	(R)-limonene synthase activity|monoterpene biosynthetic process|sesquiterpene synthase activity|terpenoid biosynthetic process|geranyl diphosphate metabolic process|magnesium ion binding|sesquiterpene biosynthetic process|chloroplast stroma|myrcene synthase activity
comp35695_c0_seq1	2321	641.466	50.0603	-3.67964	0.0302325	gi|695066867|ref|XP_009380334.1|PREDICTED: uncharacterized protein LOC103968752 [Musa acuminata subsp. malaccensis]	sp|P54453|YQEH_BACSU	Uncharacterized protein YqeH OS=Bacillus subtilis (strain 168) GN=yqeH PE=1 SV=1						GO:0005525	GTP binding
comp35696_c0_seq1	345	466.957	0	0	7.68311e-05
comp35696_c1_seq1	776	369.155	5.21461	-6.14552	0.00271665	gi|695074968|ref|XP_009384706.1|PREDICTED: 28 kDa ribonucleoprotein, chloroplastic [Musa acuminata subsp. malaccensis]	sp|Q9ZUU4|ROC1_ARATH	Ribonucleoprotein At2g37220, chloroplastic OS=Arabidopsis thaliana GN=At2g37220 PE=1 SV=1	ko03018;ko03013;ko03015	RNA degradation|RNA transport|mRNA surveillance pathway	K13126	PABPC	polyadenylate-binding protein	GO:0019013;GO:0003676;GO:0030529;GO:0000166	viral nucleocapsid|nucleic acid binding|ribonucleoprotein complex|nucleotide binding
comp35718_c0_seq1	1822	0	199.198	Inf	0.000815859	gi|695044592|ref|XP_009410054.1|PREDICTED: uncharacterized protein At1g04910-like [Musa acuminata subsp. malaccensis]	sp|Q8W486|Y1491_ARATH	Uncharacterized protein At1g04910 OS=Arabidopsis thaliana GN=At1g04910 PE=1 SV=1
comp35734_c0_seq1	1145	750.775	18.7726	-5.32168	0.00360911	gi|743838752|ref|XP_010936797.1|PREDICTED: peptidyl-prolyl cis-trans isomerase CYP26-2, chloroplastic [Elaeis guineensis]	sp|Q8LDP4|CP19D_ARATH	Peptidyl-prolyl cis-trans isomerase CYP19-4 OS=Arabidopsis thaliana GN=CYP19-4 PE=1 SV=2						GO:0016556;GO:0000413;GO:0006457;GO:0019288;GO:0003755;GO:0009543	mRNA modification|protein peptidyl-prolyl isomerization|protein folding|isopentenyl diphosphate biosynthetic process, methylerythritol 4-phosphate pathway|peptidyl-prolyl cis-trans isomerase activity|chloroplast thylakoid lumen
comp35752_c0_seq1	1449	896.519	1.04292	-9.74756	3.44404e-05	gi|695011569|ref|XP_009392506.1|PREDICTED: uncharacterized protein LOC103978437 [Musa acuminata subsp. malaccensis]	sp|Q9LEZ9|TCP17_ARATH	Transcription factor TCP17 OS=Arabidopsis thaliana GN=TCP17 PE=2 SV=1
comp35765_c0_seq1	1853	0	847.896	Inf	1.10443e-05	gi|672158907|ref|XP_008799200.1|PREDICTED: metal transporter Nramp5-like [Phoenix dactylifera]	sp|Q8H4H5|NRAM5_ORYSJ	Metal transporter Nramp5 OS=Oryza sativa subsp. japonica GN=NRAMP5 PE=2 SV=1	ko04142;ko04978	Lysosome|Mineral absorption	K12347	SLC11A, NRAMP	natural resistance-associated macrophage protein	GO:0005215;GO:0016020;GO:0006810	transporter activity|membrane|transport
comp35777_c0_seq2	2017	664.479	56.3178	-3.56056	0.0345101	gi|743759463|ref|XP_010932413.1|PREDICTED: uncharacterized protein LOC105053086 [Elaeis guineensis]								GO:0009507	chloroplast
comp35785_c0_seq1	340	0	190.855	Inf	0.000917432		sp|P27738|RDRP_ACLSP	RNA-directed RNA polymerase OS=Apple chlorotic leaf spot virus (isolate plum P863) PE=4 SV=1
comp35785_c1_seq1	487	0	220.057	Inf	0.000618396		sp|Q6PLS1|POLG_ASGVK	Genome polyprotein OS=Apple stem grooving virus (strain Korea) PE=3 SV=1
comp35805_c0_seq1	1362	577.224	51.1032	-3.49765	0.0390716	gi|695065918|ref|XP_009379831.1|PREDICTED: uncharacterized protein LOC103968373 [Musa acuminata subsp. malaccensis]	sp|Q10Y48|PYRH_TRIEI	Uridylate kinase OS=Trichodesmium erythraeum (strain IMS101) GN=pyrH PE=3 SV=1	ko00240	Pyrimidine metabolism	K09903	pyrH	uridylate kinase	GO:0045893;GO:0006399;GO:0045036;GO:0009793;GO:0016310;GO:0009507;GO:0033862;GO:0016226;GO:0010228;GO:0009658;GO:0009073;GO:0006364;GO:0006221;GO:0048481;GO:0010027	positive regulation of transcription, DNA-templated|tRNA metabolic process|protein targeting to chloroplast|embryo development ending in seed dormancy|phosphorylation|chloroplast|UMP kinase activity|iron-sulfur cluster assembly|vegetative to reproductive phase transition of meristem|chloroplast organization|aromatic amino acid family biosynthetic process|rRNA processing|pyrimidine nucleotide bios…
comp35808_c0_seq1	461	21.0946	405.697	4.26546	0.0188114	gi|672183983|ref|XP_008812291.1|PREDICTED: uncharacterized protein LOC103723219 [Phoenix dactylifera]								GO:0016020	membrane
comp35817_c0_seq1	592	94.9255	1.04292	-6.50809	0.0142459
comp35829_c0_seq1	1057	339.431	0	0	0.000201834
comp35858_c0_seq1	490	2.87653	509.989	7.46999	0.000474945	gi|763776788|gb|KJB43911.1|hypothetical protein B456_007G223300 [Gossypium raimondii]
comp35884_c0_seq1	602	437.233	3.12877	-7.12666	0.00085782	gi|168178|gb|AAA33345.1|lectin, partial [Galanthus nivalis]	sp|P30617|LEC_GALNI	Mannose-specific lectin OS=Galanthus nivalis PE=1 SV=1						GO:0005576;GO:0006952;GO:0005537	extracellular region|defense response|mannose binding
comp35888_c0_seq1	571	35.4772	691.458	4.28468	0.013825
comp35926_c0_seq1	568	1.91769	157.481	6.35967	0.00693751	gi|672164453|ref|XP_008802104.1|PREDICTED: glutaredoxin-C1-like [Phoenix dactylifera]	sp|Q7G8Y5|GRXC1_ORYSJ	Glutaredoxin-C1 OS=Oryza sativa subsp. japonica GN=GRXC1 PE=3 SV=1						GO:0045454;GO:0005737;GO:0009055;GO:0015035;GO:0055114	cell redox homeostasis|cytoplasm|electron carrier activity|protein disulfide oxidoreductase activity|oxidation-reduction process
comp35927_c0_seq1	953	45.0657	815.566	4.1777	0.0148416	gi|694995772|ref|XP_009390359.1|PREDICTED: transcription factor MYB34-like [Musa acuminata subsp. malaccensis]	sp|Q9FG68|RAX1_ARATH	Transcription factor RAX1 OS=Arabidopsis thaliana GN=RAX1 PE=2 SV=1						GO:0003677;GO:0003682	DNA binding|chromatin binding
comp35932_c0_seq1	1158	43.148	744.647	4.10919	0.0167319	gi|743876213|ref|XP_010907529.1|PREDICTED: glutathione transferase GST 23-like [Elaeis guineensis]	sp|Q9FQA3|GST23_MAIZE	Glutathione transferase GST 23 OS=Zea mays PE=2 SV=1	ko00480;ko00980;ko00982	Glutathione metabolism|Metabolism of xenobiotics by cytochrome P450|Drug metabolism - cytochrome P450	K00799	GST, gst	glutathione S-transferase	GO:0004364	glutathione transferase activity
comp35952_c0_seq1	329	0	77.1763	Inf	0.00801972
comp35973_c0_seq1	878	0	117.85	Inf	0.00321291	gi|573932300|ref|XP_006651257.1|PREDICTED: dirigent protein 25-like [Oryza brachyantha]	sp|O80630|DIR9_ARATH	Dirigent protein 9 OS=Arabidopsis thaliana GN=DIR9 PE=2 SV=1						GO:0016023	cytoplasmic membrane-bounded vesicle
comp35975_c0_seq1	612	0	146.009	Inf	0.00187022	gi|743769296|ref|XP_010914930.1|PREDICTED: uncharacterized protein LOC105040204 [Elaeis guineensis]								GO:0009505;GO:0005576	plant-type cell wall|extracellular region
comp35975_c1_seq1	624	0	88.6484	Inf	0.00615372	gi|698558959|ref|XP_009771440.1|PREDICTED: uncharacterized protein LOC104221976 [Nicotiana sylvestris]
comp36002_c0_seq1	533	660.643	0	0	2.706e-05
comp36013_c0_seq1	349	199.44	9.3863	-4.40925	0.0271817
comp36020_c0_seq1	314	421.891	0	0	0.000104533
comp36042_c0_seq1	583	302.036	6.25754	-5.59298	0.0059035	gi|695038450|ref|XP_009406737.1|PREDICTED: protein P21-like [Musa acuminata subsp. malaccensis]	sp|P25096|P21_SOYBN	Protein P21 OS=Glycine max PE=1 SV=1
comp36042_c1_seq1	367	890.766	0	0	1.14339e-05	gi|573925673|ref|XP_006650379.1|PREDICTED: zeamatin-like [Oryza brachyantha]	sp|P33679|ZEAM_MAIZE	Zeamatin OS=Zea mays GN=Zlp PE=1 SV=2						GO:0010466;GO:0004867;GO:0009817;GO:0016023;GO:0031640;GO:0009651	negative regulation of peptidase activity|serine-type endopeptidase inhibitor activity|defense response to fungus, incompatible interaction|cytoplasmic membrane-bounded vesicle|killing of cells of other organism|response to salt stress
comp36046_c0_seq1	956	0	775.935	Inf	1.42413e-05	gi|743796702|ref|XP_010924796.1|PREDICTED: acidic endochitinase-like [Elaeis guineensis]	sp|P51614|CHIT3_VITVI	Acidic endochitinase OS=Vitis vinifera GN=CHIT3 PE=2 SV=1	ko00520	Amino sugar and nucleotide sugar metabolism	K01183	E3.2.1.14	chitinase	GO:0004553;GO:0005975;GO:0009611;GO:0009409;GO:0009642;GO:0042631;GO:0009651	hydrolase activity, hydrolyzing O-glycosyl compounds|carbohydrate metabolic process|response to wounding|response to cold|response to light intensity|cellular response to water deprivation|response to salt stress
comp36058_c0_seq1	1133	769.952	18.7726	-5.35807	0.00339531	gi|743758183|ref|XP_010925495.1|PREDICTED: uncharacterized protein LOC105048008 isoform X1 [Elaeis guineensis]
comp36068_c0_seq1	902	23.9711	317.049	3.72534	0.0395155
comp36100_c0_seq1	395	402.714	7.30046	-5.78563	0.00354833
comp36108_c0_seq1	3186	829.4	78.2192	-3.40647	0.0391647	gi|695003307|ref|XP_009384780.1|PREDICTED: pentatricopeptide repeat-containing protein At2g18940, chloroplastic [Musa acuminata subsp. malaccensis]	sp|O64624|PP163_ARATH	Pentatricopeptide repeat-containing protein At2g18940, chloroplastic OS=Arabidopsis thaliana GN=At2g18940 PE=2 SV=1
comp36110_c0_seq1	2085	72.8721	954.274	3.71097	0.0258292	gi|743842581|ref|XP_010937846.1|PREDICTED: phosphoinositide phospholipase C 2-like [Elaeis guineensis]	sp|Q39033|PLCD2_ARATH	Phosphoinositide phospholipase C 2 OS=Arabidopsis thaliana GN=PLC2 PE=1 SV=1	ko04020;ko04070;ko00562;ko04919	Calcium signaling pathway|Phosphatidylinositol signaling system|Inositol phosphate metabolism|Thyroid hormone signaling pathway	K05857	PLCD	phosphatidylinositol phospholipase C, delta	GO:0006629;GO:0035556;GO:0004871;GO:0004435;GO:0005509	lipid metabolic process|intracellular signal transduction|signal transducer activity|phosphatidylinositol phospholipase C activity|calcium ion binding
comp36117_c0_seq1	1077	664.479	37.5452	-4.14552	0.0168253	gi|50508346|dbj|BAD30265.1|putative Pyruvate kinase isozyme A, chloroplast precursor [Oryza sativa Japonica Group] >gi|215697804|dbj|BAG91997.1| unnamed protein product [Oryza sativa Japonica Group]	sp|Q43117|KPYA_RICCO	Pyruvate kinase isozyme A, chloroplastic OS=Ricinus communis PE=1 SV=1	ko00010;ko00620;ko00230;ko01200;ko01230;ko04922	Glycolysis / Gluconeogenesis|Pyruvate metabolism|Purine metabolism|Carbon metabolism|Biosynthesis of amino acids|Glucagon signaling pathway	K00873	PK, pyk	pyruvate kinase	GO:0016049;GO:0030955;GO:0010431;GO:0030243;GO:0004743;GO:0000287;GO:0016310;GO:0009570;GO:0009832;GO:0046686;GO:0006096;GO:0016126	cell growth|potassium ion binding|seed maturation|cellulose metabolic process|pyruvate kinase activity|magnesium ion binding|phosphorylation|chloroplast stroma|plant-type cell wall biogenesis|response to cadmium ion|glycolytic process|sterol biosynthetic process
comp36120_c0_seq1	693	98.7609	0	0	0.00549351
comp36126_c0_seq1	687	731.598	50.0603	-3.86931	0.0228492	gi|695078425|ref|XP_009386598.1|PREDICTED: uncharacterized protein LOC103973687 [Musa acuminata subsp. malaccensis]								GO:0005739;GO:0009536	mitochondrion|plastid
comp36133_c0_seq1	1430	1237.87	70.9187	-4.12555	0.0144445	gi|743825023|ref|XP_010932930.1|PREDICTED: uncharacterized protein LOC105053467 isoform X1 [Elaeis guineensis]	sp|O34331|YLBH_BACSU	Putative rRNA methyltransferase YlbH OS=Bacillus subtilis (strain 168) GN=ylbH PE=3 SV=2						GO:0045893;GO:0006399;GO:0031167;GO:0009793;GO:0008168;GO:0051607;GO:0016226;GO:0009658;GO:0035196;GO:0010267;GO:0042793	positive regulation of transcription, DNA-templated|tRNA metabolic process|rRNA methylation|embryo development ending in seed dormancy|methyltransferase activity|defense response to virus|iron-sulfur cluster assembly|chloroplast organization|production of miRNAs involved in gene silencing by miRNA|production of ta-siRNAs involved in RNA interference|transcription from plastid promoter
comp36141_c0_seq1	631	209.987	7.30046	-4.84617	0.0173252
comp36144_c1_seq1	406	178.345	10.4292	-4.09597	0.039448	gi|672184756|ref|XP_008812644.1|PREDICTED: sugar carrier protein C-like [Phoenix dactylifera]	sp|Q07423|HEX6_RICCO	Hexose carrier protein HEX6 OS=Ricinus communis GN=HEX6 PE=2 SV=1						GO:0009624;GO:0005773;GO:0015749;GO:0008506;GO:0005886;GO:0015145;GO:0055085;GO:0016021;GO:0005634	response to nematode|vacuole|monosaccharide transport|sucrose:proton symporter activity|plasma membrane|monosaccharide transmembrane transporter activity|transmembrane transport|integral component of membrane|nucleus
comp36146_c0_seq2	1032	1930.15	98.0347	-4.29928	0.0115225	gi|743850566|ref|XP_010939917.1|PREDICTED: stress enhanced protein 1, chloroplastic-like [Elaeis guineensis]	sp|Q9M7I9|STEP1_ARATH	Stress enhanced protein 1, chloroplastic OS=Arabidopsis thaliana GN=SEP1 PE=2 SV=1
comp36147_c1_seq1	315	354.772	15.6438	-4.50323	0.0159331	gi|326524866|dbj|BAK04369.1|predicted protein [Hordeum vulgare subsp. vulgare]	sp|Q7X8R5|TRXM2_ORYSJ	Thioredoxin M2, chloroplastic OS=Oryza sativa subsp. japonica GN=Os04g0530600 PE=2 SV=2						GO:0006979;GO:0006662;GO:0008047;GO:0009409;GO:0045454;GO:0009055;GO:0009535;GO:0009570;GO:0043085;GO:0015035;GO:0010319;GO:0048046	response to oxidative stress|glycerol ether metabolic process|enzyme activator activity|response to cold|cell redox homeostasis|electron carrier activity|chloroplast thylakoid membrane|chloroplast stroma|positive regulation of catalytic activity|protein disulfide oxidoreductase activity|stromule|apoplast
comp36150_c0_seq1	630	23.9711	355.637	3.89104	0.0309588	gi|195641908|gb|ACG40422.1|cytochrome b5 [Zea mays]	sp|O48845|CYB5B_ARATH	Cytochrome b5 isoform B OS=Arabidopsis thaliana GN=CYTB5-B PE=1 SV=1						GO:0043447;GO:0042742;GO:0046872;GO:0005515;GO:0020037;GO:0005789;GO:0019745;GO:0016126	alkane biosynthetic process|defense response to bacterium|metal ion binding|protein binding|heme binding|endoplasmic reticulum membrane|pentacyclic triterpenoid biosynthetic process|sterol biosynthetic process
comp36174_c0_seq1	732	0	204.413	Inf	0.000759666		sp|Q6PLS1|POLG_ASGVK	Genome polyprotein OS=Apple stem grooving virus (strain Korea) PE=3 SV=1
comp36174_c1_seq1	341	0	81.348	Inf	0.00727421		sp|Q6PLS1|POLG_ASGVK	Genome polyprotein OS=Apple stem grooving virus (strain Korea) PE=3 SV=1
comp36175_c0_seq1	1171	1.91769	250.301	7.02816	0.00215094
comp36184_c0_seq1	341	101.637	0	0	0.0051467
comp36188_c0_seq1	1121	7603.63	6.25754	-10.2469	3.19491e-05	gi|695006552|ref|XP_009389778.1|PREDICTED: photosystem II core complex proteins psbY, chloroplastic-like [Musa acuminata subsp. malaccensis]	sp|P80470|PSBY_SPIOL	Photosystem II core complex proteins psbY, chloroplastic OS=Spinacia oleracea GN=PSBY PE=1 SV=2	ko00195	Photosynthesis	K02723	psbY	photosystem II PsbY protein	GO:0030095;GO:0016021;GO:0030145;GO:0006364;GO:0009533;GO:0009657;GO:0010207;GO:0019344;GO:0035304	chloroplast photosystem II|integral component of membrane|manganese ion binding|rRNA processing|chloroplast stromal thylakoid|plastid organization|photosystem II assembly|cysteine biosynthetic process|regulation of protein dephosphorylation
comp36223_c0_seq1	1011	1282.93	57.3608	-4.48324	0.00892825	gi|743834284|ref|XP_010935490.1|PREDICTED: LOW QUALITY PROTEIN: uncharacterized protein LOC105055397 [Elaeis guineensis]
comp36238_c0_seq2	572	14.3827	468.272	5.02495	0.00709195
comp36247_c0_seq1	891	999.115	0	0	8.36018e-06	gi|802757898|ref|XP_012089210.1|PREDICTED: uncharacterized protein LOC105647652 [Jatropha curcas] >gi|643708709|gb|KDP23625.1| hypothetical protein JCGZ_23458 [Jatropha curcas]	sp|Q9XBL8|RUBR_ANAVT	Rubredoxin OS=Anabaena variabilis (strain ATCC 29413 / PCC 7937) GN=rub PE=3 SV=1						GO:0045893;GO:0009773;GO:0009965;GO:0030154;GO:0009535;GO:0005506	positive regulation of transcription, DNA-templated|photosynthetic electron transport in photosystem I|leaf morphogenesis|cell differentiation|chloroplast thylakoid membrane|iron ion binding
comp36254_c0_seq1	1089	791.046	71.9617	-3.45846	0.0371565	gi|695075057|ref|XP_009384755.1|PREDICTED: superoxide dismutase [Fe], chloroplastic [Musa acuminata subsp. malaccensis]	sp|Q9LU64|SODF2_ARATH	Superoxide dismutase [Fe] 2, chloroplastic OS=Arabidopsis thaliana GN=FSD2 PE=1 SV=1	ko04146;ko04068	Peroxisome|FoxO signaling pathway	K04564	SOD2	superoxide dismutase, Fe-Mn family	GO:0009411;GO:0045893;GO:0042644;GO:0055114;GO:0046872;GO:0006364;GO:0006801;GO:0004784;GO:0009658;GO:0009579;GO:0006399;GO:0005515;GO:0042793	response to UV|positive regulation of transcription, DNA-templated|chloroplast nucleoid|oxidation-reduction process|metal ion binding|rRNA processing|superoxide metabolic process|superoxide dismutase activity|chloroplast organization|thylakoid|tRNA metabolic process|protein binding|transcription from plastid promoter
comp36275_c0_seq1	1105	1232.11	14.6009	-6.39893	0.000699866	gi|672145304|ref|XP_008796566.1|PREDICTED: uncharacterized protein LOC103711985 isoform X1 [Phoenix dactylifera]								GO:0045893;GO:0006098;GO:0016226;GO:0009570;GO:0009073	positive regulation of transcription, DNA-templated|pentose-phosphate shunt|iron-sulfur cluster assembly|chloroplast stroma|aromatic amino acid family biosynthetic process
comp36286_c0_seq1	588	57.5306	0	0	0.0149841
comp36288_c0_seq1	1066	1140.07	1.04292	-10.0943	1.83786e-05	gi|567897328|ref|XP_006441152.1|hypothetical protein CICLE_v10021983mg [Citrus clementina] >gi|557543414|gb|ESR54392.1| hypothetical protein CICLE_v10021983mg [Citrus clementina]	sp|P81760|TL17_ARATH	Thylakoid lumenal 17.4 kDa protein, chloroplastic OS=Arabidopsis thaliana GN=At5g53490 PE=1 SV=2						GO:0016117;GO:0006636;GO:0030003;GO:0015979;GO:0015995;GO:0019288;GO:0009570;GO:0070838;GO:0009543;GO:0009535;GO:0006364;GO:0010027	carotenoid biosynthetic process|unsaturated fatty acid biosynthetic process|cellular cation homeostasis|photosynthesis|chlorophyll biosynthetic process|isopentenyl diphosphate biosynthetic process, methylerythritol 4-phosphate pathway|chloroplast stroma|divalent metal ion transport|chloroplast thylakoid lumen|chloroplast thylakoid membrane|rRNA processing|thylakoid membrane organization
comp36300_c0_seq1	685	625.166	34.4165	-4.18307	0.0165087
comp36303_c0_seq1	326	0	98.0347	Inf	0.00496935		sp|P36309|POLG_ASGVP	Genome polyprotein OS=Apple stem grooving virus (strain P-209) PE=4 SV=1
comp36307_c0_seq1	1854	16721.3	3.12877	-12.3838	5.47266e-05	gi|802755325|ref|XP_012088856.1|PREDICTED: chloroplast stem-loop binding protein of 41 kDa b, chloroplastic [Jatropha curcas] >gi|643708446|gb|KDP23362.1| hypothetical protein JCGZ_23195 [Jatropha curcas]	sp|Q9SA52|CP41B_ARATH	Chloroplast stem-loop binding protein of 41 kDa b, chloroplastic OS=Arabidopsis thaliana GN=CSP41B PE=1 SV=1						GO:0009697;GO:0009965;GO:0016117;GO:0005777;GO:0009853;GO:0010114;GO:0003824;GO:0010363;GO:0010200;GO:0045727;GO:0010319;GO:0043085;GO:0031348;GO:0050832;GO:0032544;GO:0006098;GO:0009867;GO:0006364;GO:0009506;GO:0019288;GO:0009941;GO:0009595;GO:0042742;GO:0006612;GO:0010027;GO:0006636;GO:0010310;GO:0010297;GO:0010218;GO:0009637;GO:0050662;GO:0010287;GO:0042793;GO:0009862;GO:0005773;GO:0030154;GO:…	salicylic acid biosynthetic process|leaf morphogenesis|carotenoid biosynthetic process|peroxisome|photorespiration|response to red light|catalytic activity|regulation of plant-type hypersensitive response|response to chitin|positive regulation of translation|stromule|positive regulation of catalytic activity|negative regulation of defense response|defense response to fungus|plastid translation|pe…
comp36312_c0_seq2	611	0	275.332	Inf	0.00032442	gi|460375074|ref|XP_004233333.1|PREDICTED: RING-H2 finger protein ATL2-like [Solanum lycopersicum]	sp|Q8LBA0|NIPL2_ARATH	NEP1-interacting protein-like 2 OS=Arabidopsis thaliana GN=ATL24 PE=1 SV=2						GO:0008270	zinc ion binding
comp36313_c0_seq1	355	759.404	17.7297	-5.42063	0.00316451
comp36328_c0_seq1	744	305.871	0	0	0.000275509	gi|695004861|ref|XP_009388855.1|PREDICTED: dynein light chain 2, cytoplasmic [Musa acuminata subsp. malaccensis]	sp|O02414|DYL1_HELCR	Dynein light chain LC6, flagellar outer arm OS=Heliocidaris crassispina PE=3 SV=1	ko04962	Vasopressin-regulated water reabsorption	K10418	DYNLL	dynein light chain LC8-type	GO:0005875;GO:0003777;GO:0007017	microtubule associated complex|microtubule motor activity|microtubule-based process
comp36342_c0_seq1	466	118.897	0	0	0.0035528	gi|720094537|ref|XP_010246398.1|PREDICTED: auxin-induced protein 15A-like [Nelumbo nucifera]	sp|P33081|AX15A_SOYBN	Auxin-induced protein 15A OS=Glycine max PE=2 SV=1	ko04075	Plant hormone signal transduction	K14488	SAUR	SAUR family protein
comp36350_c0_seq1	942	2017.41	0	0	1.80955e-06	gi|695040404|ref|XP_009407778.1|PREDICTED: uncharacterized protein LOC103990389 isoform X1 [Musa acuminata subsp. malaccensis]	sp|Q8DKZ3|NDHL_THEEB	NAD(P)H-quinone oxidoreductase subunit L OS=Thermosynechococcus elongatus (strain BP-1) GN=ndhL PE=1 SV=1						GO:0010598;GO:0006098;GO:0009773;GO:0009536;GO:0042651;GO:0030003;GO:0070838;GO:0016655	NAD(P)H dehydrogenase complex (plastoquinone)|pentose-phosphate shunt|photosynthetic electron transport in photosystem I|plastid|thylakoid membrane|cellular cation homeostasis|divalent metal ion transport|oxidoreductase activity, acting on NAD(P)H, quinone or similar compound as acceptor
comp36352_c0_seq1	764	0	43.8028	Inf	0.0225887	gi|695077995|ref|XP_009386369.1|PREDICTED: uncharacterized protein LOC103973514 [Musa acuminata subsp. malaccensis]
comp36370_c0_seq1	401	16.3003	257.602	3.98217	0.0341434
comp36376_c0_seq2	657	2.87653	434.899	7.24021	0.000743976	gi|672172482|ref|XP_008806333.1|PREDICTED: RING-H2 finger protein ATL14-like [Phoenix dactylifera]	sp|Q8LBA0|NIPL2_ARATH	NEP1-interacting protein-like 2 OS=Arabidopsis thaliana GN=ATL24 PE=1 SV=2						GO:0008270	zinc ion binding
comp36384_c0_seq1	764	194.645	3515.69	4.17489	0.0168147	gi|747050554|ref|XP_011071353.1|PREDICTED: probable protein Pop3 [Sesamum indicum]	sp|Q9LUV2|POP3_ARATH	Probable protein Pop3 OS=Arabidopsis thaliana GN=At3g17210 PE=1 SV=1
comp36405_c0_seq1	1169	4367.53	133.494	-5.03197	0.00645097	gi|659091547|ref|XP_008446604.1|PREDICTED: 50S ribosomal protein L15, chloroplastic [Cucumis melo] >gi|659091549|ref|XP_008446605.1| PREDICTED: 50S ribosomal protein L15, chloroplastic [Cucumis melo]	sp|P25873|RK15_ARATH	50S ribosomal protein L15, chloroplastic OS=Arabidopsis thaliana GN=RPL15 PE=2 SV=2	ko03010	Ribosome	K02876	RP-L15, MRPL15, rplO	large subunit ribosomal protein L15	GO:0003735;GO:0015934;GO:0006412	structural constituent of ribosome|large ribosomal subunit|translation
comp36434_c0_seq1	917	461.204	4.17169	-6.78863	0.0010884	gi|743877467|ref|XP_010907913.1|PREDICTED: LOW QUALITY PROTEIN: peptidyl-prolyl cis-trans isomerase A1-like [Elaeis guineensis]	sp|P34791|CP20C_ARATH	Peptidyl-prolyl cis-trans isomerase CYP20-3, chloroplastic OS=Arabidopsis thaliana GN=CYP20-3 PE=1 SV=1						GO:0009941;GO:0048046;GO:0006457;GO:0043424;GO:0009642;GO:0022626;GO:0009651;GO:0042742;GO:0009533;GO:0019344;GO:0003755;GO:0010275;GO:0009737;GO:0009543;GO:0009535;GO:0000413;GO:0006979;GO:0010555	chloroplast envelope|apoplast|protein folding|protein histidine kinase binding|response to light intensity|cytosolic ribosome|response to salt stress|defense response to bacterium|chloroplast stromal thylakoid|cysteine biosynthetic process|peptidyl-prolyl cis-trans isomerase activity|NAD(P)H dehydrogenase complex assembly|response to abscisic acid|chloroplast thylakoid lumen|chloroplast thylakoid…
comp36435_c0_seq1	1242	1615.65	0	0	2.68414e-06	gi|672176925|ref|XP_008808545.1|PREDICTED: uncharacterized protein LOC103720560 [Phoenix dactylifera]								GO:0010598;GO:0010264;GO:0006098;GO:0009773;GO:0009535;GO:0003824;GO:0030246	NAD(P)H dehydrogenase complex (plastoquinone)|myo-inositol hexakisphosphate biosynthetic process|pentose-phosphate shunt|photosynthetic electron transport in photosystem I|chloroplast thylakoid membrane|catalytic activity|carbohydrate binding
comp36436_c0_seq1	1239	0	366.066	Inf	0.00013771	gi|743766694|ref|XP_010913592.1|PREDICTED: probable inactive 2-oxoglutarate-dependent dioxygenase AOP2 [Elaeis guineensis]	sp|Q945B6|AOP1L_ARATH	Probable 2-oxoglutarate-dependent dioxygenase AOP1.2 OS=Arabidopsis thaliana GN=AOP1.2 PE=2 SV=1						GO:0005506;GO:0055114;GO:0016707	iron ion binding|oxidation-reduction process|gibberellin 3-beta-dioxygenase activity
comp36444_c0_seq1	1366	1829.47	74.0475	-4.62683	0.00733951	gi|695067361|ref|XP_009380595.1|PREDICTED: uncharacterized protein LOC103968950 [Musa acuminata subsp. malaccensis]
comp36446_c0_seq1	1169	1117.05	52.1461	-4.42099	0.00993154	gi|695027980|ref|XP_009401351.1|PREDICTED: chloroplastic group IIB intron splicing facilitator CRS2, chloroplastic-like [Musa acuminata subsp. malaccensis]	sp|Q9M5P4|CRS2_MAIZE	Chloroplastic group IIB intron splicing facilitator CRS2, chloroplastic OS=Zea mays GN=CRS2 PE=1 SV=1						GO:0004045	aminoacyl-tRNA hydrolase activity
comp36453_c0_seq1	811	125.609	1.04292	-6.91216	0.0076711	gi|672183740|ref|XP_008812158.1|PREDICTED: early nodulin-like protein 1 [Phoenix dactylifera]	sp|Q5JNJ5|ENL1_ORYSJ	Early nodulin-like protein 1 OS=Oryza sativa subsp. japonica GN=ENODL1 PE=1 SV=1						GO:0009055;GO:0005507	electron carrier activity|copper ion binding
comp36465_c0_seq1	1297	0	1938.79	Inf	1.61542e-06	gi|672116880|ref|XP_008781612.1|PREDICTED: 1-aminocyclopropane-1-carboxylate oxidase [Phoenix dactylifera]	sp|Q9FR99|ACCO_MUSAC	1-aminocyclopropane-1-carboxylate oxidase OS=Musa acuminata GN=MAO1B PE=3 SV=1	ko00270	Cysteine and methionine metabolism	K05933	E1.14.17.4	aminocyclopropanecarboxylate oxidase	GO:0055114;GO:0016706	oxidation-reduction process|oxidoreductase activity, acting on paired donors, with incorporation or reduction of molecular oxygen, 2-oxoglutarate as one donor, and incorporation of one atom each of oxygen into both donors
comp36484_c0_seq1	632	60.4072	1920.02	4.99026	0.00448629	gi|672114019|ref|XP_008775007.1|PREDICTED: basic blue protein-like [Phoenix dactylifera]	sp|P00303|BABL_CUCSA	Basic blue protein OS=Cucumis sativus PE=1 SV=1						GO:0009055;GO:0005507	electron carrier activity|copper ion binding
comp36491_c0_seq1	362	70.9544	0	0	0.0104087
comp36494_c0_seq1	992	1629.08	76.1334	-4.41938	0.00962923	gi|695054261|ref|XP_009415255.1|PREDICTED: thioredoxin-like protein CITRX, chloroplastic [Musa acuminata subsp. malaccensis]	sp|Q9M7X9|CITRX_ARATH	Thioredoxin-like protein CITRX, chloroplastic OS=Arabidopsis thaliana GN=At3g06730 PE=1 SV=1						GO:0045893;GO:0006662;GO:0009295;GO:0047134;GO:0006364;GO:0045454;GO:0009055;GO:0009658;GO:0009579;GO:0006399;GO:0005515;GO:0042793;GO:0045036;GO:0015035	positive regulation of transcription, DNA-templated|glycerol ether metabolic process|nucleoid|protein-disulfide reductase activity|rRNA processing|cell redox homeostasis|electron carrier activity|chloroplast organization|thylakoid|tRNA metabolic process|protein binding|transcription from plastid promoter|protein targeting to chloroplast|protein disulfide oxidoreductase activity
comp36512_c0_seq1	2438	2027.95	201.284	-3.33272	0.0414095	gi|763785817|gb|KJB52888.1|hypothetical protein B456_008G282000 [Gossypium raimondii]	sp|Q9SCY0|PGMP_ARATH	Phosphoglucomutase, chloroplastic OS=Arabidopsis thaliana GN=PGMP PE=1 SV=2	ko00521;ko00010;ko00030;ko00052;ko00500;ko00520;ko00230	Streptomycin biosynthesis|Glycolysis / Gluconeogenesis|Pentose phosphate pathway|Galactose metabolism|Starch and sucrose metabolism|Amino sugar and nucleotide sugar metabolism|Purine metabolism	K01835	pgm	phosphoglucomutase	GO:0006098;GO:0009941;GO:0048046;GO:0010319;GO:0043085;GO:0019252;GO:0009664;GO:0000023;GO:0042742;GO:0004614;GO:0019288;GO:0009570;GO:0000287;GO:0019761;GO:0000272;GO:0009590	pentose-phosphate shunt|chloroplast envelope|apoplast|stromule|positive regulation of catalytic activity|starch biosynthetic process|plant-type cell wall organization|maltose metabolic process|defense response to bacterium|phosphoglucomutase activity|isopentenyl diphosphate biosynthetic process, methylerythritol 4-phosphate pathway|chloroplast stroma|magnesium ion binding|glucosinolate biosynthet…
comp36513_c1_seq1	366	202.316	13.558	-3.89939	0.0436046	gi|695037618|ref|XP_009406306.1|PREDICTED: uncharacterized protein LOC103989230 [Musa acuminata subsp. malaccensis]
comp36518_c0_seq1	802	36.4361	1047.09	4.84488	0.00572024	gi|695021037|ref|XP_009397593.1|PREDICTED: defensin Ec-AMP-D1 {ECO:0000303|PubMed:18625284}-like [Musa acuminata subsp. malaccensis]	sp|Q9C947|DEF05_ARATH	Defensin-like protein 5 OS=Arabidopsis thaliana GN=PDF2.4 PE=3 SV=2						GO:0008233;GO:0009505;GO:0006952;GO:0016023;GO:0005886;GO:0005576;GO:0006508	peptidase activity|plant-type cell wall|defense response|cytoplasmic membrane-bounded vesicle|plasma membrane|extracellular region|proteolysis
comp36519_c0_seq1	971	1618.53	6.25754	-8.01487	8.54867e-05	gi|116791201|gb|ABK25893.1|unknown [Picea sitchensis]								GO:0070838;GO:0030003;GO:0009535	divalent metal ion transport|cellular cation homeostasis|chloroplast thylakoid membrane
comp36523_c0_seq1	557	7.67075	985.562	7.00544	0.000363911	gi|743796840|ref|XP_010924829.1|PREDICTED: uncharacterized protein LOC105047559 [Elaeis guineensis]
comp36524_c0_seq1	949	233.958	0	0	0.000599309
comp36540_c0_seq2	496	64.2425	2.08585	-4.94482	0.0464691	gi|672182717|ref|XP_008811612.1|PREDICTED: protein ECERIFERUM 26-like [Phoenix dactylifera]								GO:0016747	transferase activity, transferring acyl groups other than amino-acyl groups
comp36547_c0_seq1	319	0	94.906	Inf	0.00533726		sp|Q6PLS1|POLG_ASGVK	Genome polyprotein OS=Apple stem grooving virus (strain Korea) PE=3 SV=1
comp36550_c0_seq1	465	91.0902	4.17169	-4.44859	0.0496236
comp36554_c0_seq1	868	19.1769	1718.74	6.48584	0.000576234	gi|719968347|ref|XP_010264476.1|PREDICTED: zinc finger protein 6-like [Nelumbo nucifera]	sp|Q39265|ZFP6_ARATH	Zinc finger protein 6 OS=Arabidopsis thaliana GN=ZFP6 PE=2 SV=1
comp36557_c1_seq1	541	887.889	1.04292	-9.7336	3.53598e-05	gi|695022005|ref|XP_009398112.1|PREDICTED: 21 kDa protein-like [Musa acuminata subsp. malaccensis]	sp|P17407|21KD_DAUCA	21 kDa protein OS=Daucus carota PE=2 SV=1						GO:0030599;GO:0043086;GO:0004857	pectinesterase activity|negative regulation of catalytic activity|enzyme inhibitor activity
comp36566_c1_seq1	324	0	30.2448	Inf	0.0455653	gi|595808546|ref|XP_007202775.1|hypothetical protein PRUPE_ppa013588mg [Prunus persica] >gi|462398306|gb|EMJ03974.1| hypothetical protein PRUPE_ppa013588mg [Prunus persica]	sp|Q94BS8|EF4L2_ARATH	Protein ELF4-LIKE 2 OS=Arabidopsis thaliana GN=EFL2 PE=2 SV=1
comp36585_c0_seq1	327	5.75306	277.417	5.59158	0.00632928	gi|672208899|ref|XP_008780495.1|PREDICTED: uncharacterized protein LOC103700322, partial [Phoenix dactylifera]
comp36587_c0_seq1	554	107.391	2.08585	-5.68609	0.0185932
comp36590_c0_seq1	313	196.563	0	0	0.000970538
comp36593_c0_seq1	562	716.256	5.21461	-7.10177	0.000455811	gi|593799759|ref|XP_007162917.1|hypothetical protein PHAVU_001G191200g [Phaseolus vulgaris] >gi|561036381|gb|ESW34911.1| hypothetical protein PHAVU_001G191200g [Phaseolus vulgaris]	sp|P37107|SR54C_ARATH	Signal recognition particle 54 kDa protein, chloroplastic OS=Arabidopsis thaliana GN=FFC PE=1 SV=1	ko03070;ko03060	Bacterial secretion system|Protein export	K03106	SRP54, ffh	signal recognition particle subunit SRP54	GO:0008312;GO:0048500;GO:0005525;GO:0006184;GO:0006614;GO:0003924	7S RNA binding|signal recognition particle|GTP binding|GTP catabolic process|SRP-dependent cotranslational protein targeting to membrane|GTPase activity
comp36620_c0_seq1	1527	0	919.858	Inf	8.79179e-06	gi|695003028|ref|XP_009383332.1|PREDICTED: cytochrome P450 94C1-like [Musa acuminata subsp. malaccensis]	sp|O81117|C94A1_VICSA	Cytochrome P450 94A1 OS=Vicia sativa GN=CYP94A1 PE=2 SV=2	ko00945;ko00903;ko00363;ko00624;ko00627	Stilbenoid, diarylheptanoid and gingerol biosynthesis|Limonene and pinene degradation|Bisphenol degradation|Polycyclic aromatic hydrocarbon degradation|Aminobenzoate degradation	K00517	E1.14.-.-		GO:0020037;GO:0016705;GO:0004497;GO:0005506;GO:0009055;GO:0055114	heme binding|oxidoreductase activity, acting on paired donors, with incorporation or reduction of molecular oxygen|monooxygenase activity|iron ion binding|electron carrier activity|oxidation-reduction process
comp36636_c0_seq1	456	16.3003	356.68	4.45165	0.0166196	gi|695017722|ref|XP_009395805.1|PREDICTED: ribonuclease 3-like [Musa acuminata subsp. malaccensis]	sp|P42813|RNS1_ARATH	Ribonuclease 1 OS=Arabidopsis thaliana GN=RNS1 PE=1 SV=1						GO:0003723;GO:0033897	RNA binding|ribonuclease T2 activity
comp36636_c1_seq1	672	14.3827	820.78	5.83459	0.00176333	gi|695017722|ref|XP_009395805.1|PREDICTED: ribonuclease 3-like [Musa acuminata subsp. malaccensis]	sp|P80196|RNLX_SOLLC	Intracellular ribonuclease LX OS=Solanum lycopersicum GN=RNALX PE=1 SV=2						GO:0003777;GO:0008017;GO:0003723;GO:0005874;GO:0033897;GO:0016023;GO:0005524;GO:0007018;GO:0005871	microtubule motor activity|microtubule binding|RNA binding|microtubule|ribonuclease T2 activity|cytoplasmic membrane-bounded vesicle|ATP binding|microtubule-based movement|kinesin complex
comp36652_c1_seq1	342	63.2837	0	0	0.0126942
comp36655_c0_seq1	951	6.71191	1103.41	7.36103	0.00021901	gi|672195131|ref|XP_008776471.1|PREDICTED: uclacyanin-2-like [Phoenix dactylifera]	sp|Q41001|BCP_PEA	Blue copper protein OS=Pisum sativum PE=2 SV=1						GO:0005507;GO:0016023;GO:0009055	copper ion binding|cytoplasmic membrane-bounded vesicle|electron carrier activity
comp36686_c0_seq1	696	71.9133	998.077	3.79482	0.0229831	gi|568843711|ref|XP_006475742.1|PREDICTED: uncharacterized protein LOC102626192 [Citrus sinensis]								GO:0048367	shoot system development
comp36688_c0_seq1	386	490.928	0	0	6.60278e-05
comp36688_c1_seq1	488	1284.85	0	0	4.42777e-06	gi|695074591|ref|XP_009384504.1|PREDICTED: photosystem II reaction center PSB28 protein, chloroplastic-like [Musa acuminata subsp. malaccensis]	sp|Q0JG75|PSB28_ORYSJ	Photosystem II reaction center PSB28 protein, chloroplastic OS=Oryza sativa subsp. japonica GN=PSB28 PE=2 SV=2	ko00195	Photosynthesis	K08903	psb28	photosystem II 13kDa protein	GO:0000038;GO:0006655;GO:0042335;GO:0009654;GO:0006281;GO:0019288;GO:0009539;GO:0003908;GO:0009535;GO:0009570;GO:0010207	very long-chain fatty acid metabolic process|phosphatidylglycerol biosynthetic process|cuticle development|photosystem II oxygen evolving complex|DNA repair|isopentenyl diphosphate biosynthetic process, methylerythritol 4-phosphate pathway|photosystem II reaction center|methylated-DNA-[protein]-cysteine S-methyltransferase activity|chloroplast thylakoid membrane|chloroplast stroma|photosystem II …
comp36712_c0_seq1	784	235.876	3.12877	-6.23629	0.00450682	gi|657955358|ref|XP_008369144.1|PREDICTED: calmodulin-like protein 3 [Malus domestica]	sp|Q9LNE7|CML7_ARATH	Calmodulin-like protein 7 OS=Arabidopsis thaliana GN=CML7 PE=2 SV=1	ko04626	Plant-pathogen interaction	K13448	CML	calcium-binding protein CML
comp36717_c0_seq1	1546	950.214	87.6055	-3.43916	0.0365552	gi|695008118|ref|XP_009390636.1|PREDICTED: ribonuclease Z, chloroplastic [Musa acuminata subsp. malaccensis]	sp|Q8L633|RNZC_ARATH	Ribonuclease Z, chloroplastic OS=Arabidopsis thaliana GN=CPZ PE=2 SV=1	ko03013	RNA transport	K00784	rnz	ribonuclease Z	GO:0009658;GO:0006364;GO:0042780;GO:0009507;GO:0016556;GO:0042781	chloroplast organization|rRNA processing|tRNA 3'-end processing|chloroplast|mRNA modification|3'-tRNA processing endoribonuclease activity
comp36721_c0_seq2	1010	4301.37	409.869	-3.39156	0.049302	gi|695075431|ref|XP_009384950.1|PREDICTED: uncharacterized protein LOC103972362 [Musa acuminata subsp. malaccensis]	sp|P72777|YC54L_SYNY3	Ycf54-like protein OS=Synechocystis sp. (strain PCC 6803 / Kazusa) GN=slr1780 PE=3 SV=1						GO:0009579;GO:0009507	thylakoid|chloroplast
comp36748_c0_seq1	1686	857.206	0	0	1.27295e-05	gi|695077316|ref|XP_009385991.1|PREDICTED: uncharacterized protein LOC103973215 [Musa acuminata subsp. malaccensis]	sp|Q8G6C6|DNAJ_BIFLO	Chaperone protein DnaJ OS=Bifidobacterium longum (strain NCC 2705) GN=dnaJ PE=3 SV=1						GO:0006457;GO:0031072;GO:0005524;GO:0051082;GO:0009536	protein folding|heat shock protein binding|ATP binding|unfolded protein binding|plastid
comp36767_c0_seq1	1105	149.58	0	0	0.00199846	gi|695057450|ref|XP_009416998.1|PREDICTED: zinc-finger homeodomain protein 4-like [Musa acuminata subsp. malaccensis] >gi|695057452|ref|XP_009416999.1| PREDICTED: zinc-finger homeodomain protein 4-like [Musa acuminata subsp. malaccensis]	sp|Q9SB61|Y4466_ARATH	ZF-HD homeobox protein At4g24660 OS=Arabidopsis thaliana GN=At4g24660 PE=1 SV=1						GO:0003677	DNA binding
comp36769_c1_seq1	819	1.91769	792.621	8.69112	8.24085e-05	gi|743782274|ref|XP_010921099.1|PREDICTED: peroxidase P7-like [Elaeis guineensis]	sp|A7NY33|PER4_VITVI	Peroxidase 4 OS=Vitis vinifera GN=GSVIVT00023967001 PE=1 SV=1	ko00940	Phenylpropanoid biosynthesis	K00430	E1.11.1.7	peroxidase	GO:0020037;GO:0046872;GO:0004601;GO:0055114;GO:0006979	heme binding|metal ion binding|peroxidase activity|oxidation-reduction process|response to oxidative stress
comp36770_c0_seq1	3107	979.938	69.8758	-3.80983	0.022694	gi|695025967|ref|XP_009400256.1|PREDICTED: uncharacterized protein LOC103984481 [Musa acuminata subsp. malaccensis]	sp|Q03523|MURE_BACSU	UDP-N-acetylmuramoyl-L-alanyl-D-glutamate--2,6-diaminopimelate ligase OS=Bacillus subtilis (strain 168) GN=murE PE=3 SV=1						GO:0045893;GO:0006399;GO:0008360;GO:0009295;GO:0010020;GO:0009902;GO:0051301;GO:0009507;GO:0009252;GO:0016881;GO:0042793;GO:0005524;GO:0006364;GO:0007049;GO:0010027	positive regulation of transcription, DNA-templated|tRNA metabolic process|regulation of cell shape|nucleoid|chloroplast fission|chloroplast relocation|cell division|chloroplast|peptidoglycan biosynthetic process|acid-amino acid ligase activity|transcription from plastid promoter|ATP binding|rRNA processing|cell cycle|thylakoid membrane organization
comp36795_c0_seq1	1117	920.49	44.8457	-4.35936	0.0113336	gi|743857627|ref|XP_010942166.1|PREDICTED: E3 ubiquitin-protein ligase EL5 isoform X3 [Elaeis guineensis]	sp|Q9C1X4|YKW3_SCHPO	Uncharacterized RING finger protein P32A8.03c OS=Schizosaccharomyces pombe (strain 972 / ATCC 24843) GN=SPAP32A8.03c PE=4 SV=1						GO:0008270	zinc ion binding
comp36818_c0_seq1	1098	151.497	0	0	0.00193394	gi|695044630|ref|XP_009410076.1|PREDICTED: zinc finger protein CONSTANS-LIKE 16-like [Musa acuminata subsp. malaccensis]	sp|Q8RWD0|COL16_ARATH	Zinc finger protein CONSTANS-LIKE 16 OS=Arabidopsis thaliana GN=COL16 PE=2 SV=2						GO:0008270;GO:0005622	zinc ion binding|intracellular
comp36819_c0_seq1	467	2.87653	654.956	7.83092	0.000234697
comp36820_c0_seq1	366	315.46	0	0	0.000251323	gi|157418810|gb|ABV55108.1|catalase 2 [Musa acuminata AAA Group]	sp|Q0E4K1|CATA1_ORYSJ	Catalase isozyme A OS=Oryza sativa subsp. japonica GN=CATA PE=2 SV=1	ko04146;ko04068;ko00380;ko00630;ko01200	Peroxisome|FoxO signaling pathway|Tryptophan metabolism|Glyoxylate and dicarboxylate metabolism|Carbon metabolism	K03781	katE, CAT, catB, srpA	catalase	GO:0044242;GO:0005618;GO:0042744;GO:0055114;GO:0005739;GO:0050897;GO:0009506;GO:0004096;GO:0009941;GO:0009627;GO:0009570;GO:0020037;GO:0031347;GO:0009853;GO:0005773;GO:0022626;GO:0009514;GO:0005886;GO:0048046	cellular lipid catabolic process|cell wall|hydrogen peroxide catabolic process|oxidation-reduction process|mitochondrion|cobalt ion binding|plasmodesma|catalase activity|chloroplast envelope|systemic acquired resistance|chloroplast stroma|heme binding|regulation of defense response|photorespiration|vacuole|cytosolic ribosome|glyoxysome|plasma membrane|apoplast
comp36820_c1_seq1	742	1190.88	3.12877	-8.57222	5.7482e-05	gi|743831949|ref|XP_010934843.1|PREDICTED: catalase isozyme 2 [Elaeis guineensis] >gi|406870051|gb|AFS65099.1| catalase 2 [Elaeis guineensis]	sp|P55308|CATA2_HORVU	Catalase isozyme 2 OS=Hordeum vulgare GN=CAT2 PE=2 SV=1	ko04146;ko04068;ko00380;ko00630;ko01200	Peroxisome|FoxO signaling pathway|Tryptophan metabolism|Glyoxylate and dicarboxylate metabolism|Carbon metabolism	K03781	katE, CAT, catB, srpA	catalase	GO:0046872;GO:0042744;GO:0020037;GO:0009514;GO:0004096;GO:0055114	metal ion binding|hydrogen peroxide catabolic process|heme binding|glyoxysome|catalase activity|oxidation-reduction process
comp36841_c0_seq1	1916	194.645	2011.8	3.36957	0.0394177	gi|672157426|ref|XP_008798422.1|PREDICTED: F-box/kelch-repeat protein At1g22040 [Phoenix dactylifera]	sp|Q9LM55|FBK8_ARATH	F-box/kelch-repeat protein At1g22040 OS=Arabidopsis thaliana GN=At1g22040 PE=2 SV=1
comp36843_c0_seq2	408	282.859	21.9014	-3.69099	0.043935
comp36862_c0_seq1	1259	34.5184	1639.47	5.56973	0.00199691	gi|743848150|ref|XP_010939284.1|PREDICTED: random slug protein 5 isoform X2 [Elaeis guineensis] >gi|743848153|ref|XP_010939285.1| PREDICTED: random slug protein 5 isoform X2 [Elaeis guineensis]	sp|Q55CU8|RSC5_DICDI	Random slug protein 5 OS=Dictyostelium discoideum GN=rsc5 PE=2 SV=1
comp36868_c0_seq1	390	0	117.85	Inf	0.00321291
comp36876_c0_seq2	1358	2608.06	8.34338	-8.28813	6.44552e-05
comp36877_c0_seq1	1163	982.815	17.7297	-5.79268	0.0017006	gi|694997924|ref|XP_009401926.1|PREDICTED: thioredoxin-like 2, chloroplastic [Musa acuminata subsp. malaccensis]	sp|Q5TKD8|TRL2_ORYSJ	Thioredoxin-like 2, chloroplastic OS=Oryza sativa subsp. japonica GN=Os05g0200100 PE=2 SV=1						GO:0016671;GO:0009055;GO:0045454;GO:0006662;GO:0031969;GO:0009570;GO:0015035	oxidoreductase activity, acting on a sulfur group of donors, disulfide as acceptor|electron carrier activity|cell redox homeostasis|glycerol ether metabolic process|chloroplast membrane|chloroplast stroma|protein disulfide oxidoreductase activity
comp36890_c0_seq1	651	301.077	23.9872	-3.64979	0.0443187	gi|695000096|ref|XP_009410217.1|PREDICTED: protein O-linked-mannose beta-1,4-N-acetylglucosaminyltransferase 2-like [Musa acuminata subsp. malaccensis]			ko00514	Other types of O-glycan biosynthesis	K18134	EOGT	protein O-GlcNAc transferase	GO:0005739;GO:0016757	mitochondrion|transferase activity, transferring glycosyl groups
comp36899_c0_seq1	443	172.592	2.08585	-6.37059	0.00633659
comp36903_c0_seq1	1182	3518.96	38.5881	-6.51085	0.000780804	gi|672161180|ref|XP_008800395.1|PREDICTED: chlorophyll a-b binding protein 13, chloroplastic [Phoenix dactylifera]	sp|P27489|CB23_SOLLC	Chlorophyll a-b binding protein 13, chloroplastic OS=Solanum lycopersicum GN=CAB13 PE=1 SV=1	ko00196	Photosynthesis - antenna proteins	K08914	LHCB3	light-harvesting complex II chlorophyll a/b binding protein 3	GO:0016020;GO:0046872;GO:0009765;GO:0009507	membrane|metal ion binding|photosynthesis, light harvesting|chloroplast
comp36909_c0_seq1	1066	0	73.0046	Inf	0.00886493	gi|695077308|ref|XP_009385987.1|PREDICTED: protein ASPARTIC PROTEASE IN GUARD CELL 2 [Musa acuminata subsp. malaccensis]	sp|Q9LHE3|ASPG2_ARATH	Protein ASPARTIC PROTEASE IN GUARD CELL 2 OS=Arabidopsis thaliana GN=ASPG2 PE=2 SV=1						GO:0004190;GO:0006508	aspartic-type endopeptidase activity|proteolysis
comp36918_c0_seq2	657	7.67075	551.706	6.16839	0.00164291
comp36920_c0_seq1	554	1341.42	0	0	4.0044e-06
comp36946_c0_seq1	1171	979.938	25.0301	-5.29095	0.00327354	gi|743863950|ref|XP_010943909.1|PREDICTED: uncharacterized protein LOC105061527 [Elaeis guineensis]
comp36952_c0_seq1	1594	106.432	1333.9	3.64765	0.0268315	gi|695058349|ref|XP_009417486.1|PREDICTED: apoptosis-inducing factor homolog B-like [Musa acuminata subsp. malaccensis]	sp|Q54NS9|AIFA_DICDI	Apoptosis-inducing factor homolog A OS=Dictyostelium discoideum GN=aifA PE=3 SV=1						GO:0050660;GO:0016491;GO:0055114;GO:0005886	flavin adenine dinucleotide binding|oxidoreductase activity|oxidation-reduction process|plasma membrane
comp36958_c0_seq1	547	115.061	0	0	0.00384553
comp36986_c0_seq1	2249	114.102	1753.15	3.94155	0.0183307	gi|743790301|ref|XP_010923136.1|PREDICTED: probable anion transporter 2, chloroplastic [Elaeis guineensis]	sp|Q53WP9|PHT42_ORYSJ	Probable anion transporter 2, chloroplastic OS=Oryza sativa subsp. japonica GN=PHT4;2 PE=2 SV=1						GO:0005351;GO:0034219;GO:0015706;GO:0005315;GO:0015711;GO:0008514;GO:0016021;GO:0009536	sugar:proton symporter activity|carbohydrate transmembrane transport|nitrate transport|inorganic phosphate transmembrane transporter activity|organic anion transport|organic anion transmembrane transporter activity|integral component of membrane|plastid
comp37021_c0_seq1	388	1.91769	149.138	6.28114	0.00789512
comp37034_c0_seq1	354	436.274	5.21461	-6.38653	0.0017399	gi|695050724|ref|XP_009413361.1|PREDICTED: glutamate--glyoxylate aminotransferase 2-like [Musa acuminata subsp. malaccensis] >gi|695050726|ref|XP_009413362.1| PREDICTED: glutamate--glyoxylate aminotransferase 2-like [Musa acuminata subsp. malaccensis]	sp|Q9S7E9|GGT2_ARATH	Glutamate--glyoxylate aminotransferase 2 OS=Arabidopsis thaliana GN=GGAT2 PE=1 SV=1	ko00250;ko00260;ko00630;ko00710;ko01200;ko01210;ko01230	Alanine, aspartate and glutamate metabolism|Glycine, serine and threonine metabolism|Glyoxylate and dicarboxylate metabolism|Carbon fixation in photosynthetic organisms|Carbon metabolism|2-Oxocarboxylic acid metabolism|Biosynthesis of amino acids	K14272	GGAT	glutamate--glyoxylate aminotransferase	GO:0030170;GO:0009058;GO:0004021	pyridoxal phosphate binding|biosynthetic process|L-alanine:2-oxoglutarate aminotransferase activity
comp37043_c0_seq1	1023	103.555	0	0	0.0049298	gi|695007815|ref|XP_009390469.1|PREDICTED: cation transport regulator-like protein 2 [Musa acuminata subsp. malaccensis]	sp|Q641Z5|CHAC2_RAT	Cation transport regulator-like protein 2 OS=Rattus norvegicus GN=Chac2 PE=2 SV=1						GO:0010288;GO:0005737;GO:0046686	response to lead ion|cytoplasm|response to cadmium ion
comp37044_c0_seq1	1460	974.185	12.5151	-6.28246	0.000914483	gi|694997472|ref|XP_009399546.1|PREDICTED: GDT1-like protein 1, chloroplastic isoform X1 [Musa acuminata subsp. malaccensis]	sp|B8AAM2|GDT11_ORYSI	GDT1-like protein 1, chloroplastic OS=Oryza sativa subsp. indica GN=OsI_00941 PE=3 SV=2						GO:0016020;GO:0042631	membrane|cellular response to water deprivation
comp37077_c0_seq1	1003	34.5184	0	0	0.0392173	gi|639561580|gb|KDN39315.1|hypothetical protein K437DRAFT_239573 [Tilletiaria anomala UBC 951]								GO:0016020	membrane
comp37133_c0_seq1	1092	0	49.0174	Inf	0.0181038	gi|388504606|gb|AFK40369.1|unknown [Lotus japonicus]	sp|P27080|ADT_CHLRE	ADP,ATP carrier protein OS=Chlamydomonas reinhardtii GN=ABT PE=1 SV=1	ko04020;ko04022	Calcium signaling pathway|cGMP - PKG signaling pathway	K05863	SLC25A4S, ANT	solute carrier family 25 (mitochondrial adenine nucleotide translocator), member 4/5/6/31	GO:0009941;GO:0015865;GO:0005743;GO:0055085;GO:0016021;GO:0005215	chloroplast envelope|purine nucleotide transport|mitochondrial inner membrane|transmembrane transport|integral component of membrane|transporter activity
comp37173_c0_seq1	587	52.7364	0	0	0.0175058
comp37199_c0_seq1	975	43.148	0	0	0.0256734	gi|548843101|gb|ERN02869.1|hypothetical protein AMTR_s00334p00011530 [Amborella trichopoda]	sp|Q09MG1|PSBE_CITSI	Cytochrome b559 subunit alpha OS=Citrus sinensis GN=psbE PE=3 SV=1	ko00195	Photosynthesis	K02707	psbE	photosystem II cytochrome b559 subunit alpha	GO:0009451;GO:0016021;GO:0009767;GO:0009055;GO:0009539;GO:0009535;GO:0020037;GO:0042170;GO:0005506	RNA modification|integral component of membrane|photosynthetic electron transport chain|electron carrier activity|photosystem II reaction center|chloroplast thylakoid membrane|heme binding|plastid membrane|iron ion binding
comp37271_c0_seq1	302	36.4361	0	0	0.0354685
comp37320_c0_seq1	346	30.683	0	0	0.0484564
comp37351_c1_seq1	349	41.2303	0	0	0.0280335
comp37391_c0_seq1	518	0	37.5452	Inf	0.0305223
comp37395_c0_seq1	1019	0	29.2018	Inf	0.0484827	gi|672130851|ref|XP_008788969.1|PREDICTED: putative U-box domain-containing protein 42 [Phoenix dactylifera]	sp|Q9CAA7|PUB42_ARATH	Putative U-box domain-containing protein 42 OS=Arabidopsis thaliana GN=PUB42 PE=2 SV=1
comp37405_c0_seq2	740	30.683	0	0	0.0484564
comp37563_c0_seq1	831	0	41.7169	Inf	0.0248679	gi|695067319|ref|XP_009380574.1|PREDICTED: uncharacterized protein LOC103968934 [Musa acuminata subsp. malaccensis]
comp37616_c0_seq1	589	58.4895	0	0	0.014556
comp37627_c0_seq1	1275	0	3715.93	Inf	9.1083e-07	gi|743782274|ref|XP_010921099.1|PREDICTED: peroxidase P7-like [Elaeis guineensis]	sp|P22195|PER1_ARAHY	Cationic peroxidase 1 OS=Arachis hypogaea GN=PNC1 PE=1 SV=2	ko00940	Phenylpropanoid biosynthesis	K00430	E1.11.1.7	peroxidase	GO:0020037;GO:0046872;GO:0004601;GO:0055114;GO:0006979	heme binding|metal ion binding|peroxidase activity|oxidation-reduction process|response to oxidative stress
comp37633_c0_seq1	952	3.83538	569.436	7.21402	0.000517841	gi|672186937|ref|XP_008813208.1|PREDICTED: omega-6 fatty acid desaturase, endoplasmic reticulum isozyme 2-like [Phoenix dactylifera]	sp|P48631|FD6E2_SOYBN	Omega-6 fatty acid desaturase, endoplasmic reticulum isozyme 2 OS=Glycine max GN=FAD2-2 PE=2 SV=1	ko01040;ko01212	Biosynthesis of unsaturated fatty acids|Fatty acid metabolism	K10256	FAD2	omega-6 fatty acid desaturase (delta-12 desaturase)	GO:0045485;GO:0016720;GO:0055114;GO:0006629;GO:0016020;GO:0016717	omega-6 fatty acid desaturase activity|delta12-fatty acid dehydrogenase activity|oxidation-reduction process|lipid metabolic process|membrane|oxidoreductase activity, acting on paired donors, with oxidation of a pair of donors resulting in the reduction of molecular oxygen to two molecules of water
comp37633_c1_seq1	558	1.91769	317.049	7.36919	0.00112507	gi|33358364|gb|AAQ16653.1|delta-12 fatty acid desaturase 2 [Gossypium hirsutum] >gi|33358366|gb|AAQ16654.1| delta-12 fatty acid desaturase 2 [Gossypium hirsutum]	sp|P46313|FAD6E_ARATH	Omega-6 fatty acid desaturase, endoplasmic reticulum OS=Arabidopsis thaliana GN=FAD2 PE=2 SV=1	ko01040;ko01212	Biosynthesis of unsaturated fatty acids|Fatty acid metabolism	K10256	FAD2	omega-6 fatty acid desaturase (delta-12 desaturase)	GO:0006629;GO:0055114;GO:0016717;GO:0050184	lipid metabolic process|oxidation-reduction process|oxidoreductase activity, acting on paired donors, with oxidation of a pair of donors resulting in the reduction of molecular oxygen to two molecules of water|phosphatidylcholine desaturase activity
comp37653_c0_seq1	834	43.148	0	0	0.0256734
comp37654_c0_seq1	549	34.5184	0	0	0.0392173	gi|743769845|ref|XP_010915216.1|PREDICTED: putative GATA transcription factor 22 [Elaeis guineensis]	sp|Q5HZ36|GAT21_ARATH	GATA transcription factor 21 OS=Arabidopsis thaliana GN=GATA21 PE=1 SV=2
comp37743_c0_seq1	2336	1005.83	86.5626	-3.53849	0.0319266	gi|743772074|ref|XP_010916334.1|PREDICTED: ABC transporter G family member 7 [Elaeis guineensis]	sp|Q9ZU35|AB7G_ARATH	ABC transporter G family member 7 OS=Arabidopsis thaliana GN=ABCG7 PE=2 SV=1						GO:0042626;GO:0006200;GO:0009941;GO:0005524;GO:0016020	ATPase activity, coupled to transmembrane movement of substances|ATP catabolic process|chloroplast envelope|ATP binding|membrane
comp37762_c0_seq1	1157	0	32.3306	Inf	0.0404162
comp37768_c0_seq1	301	0	45.8886	Inf	0.0205998
comp37814_c0_seq1	1187	0	49.0174	Inf	0.0181038	gi|695066487|ref|XP_009380136.1|PREDICTED: PI-PLC X domain-containing protein At5g67130 [Musa acuminata subsp. malaccensis]	sp|Q93XX5|Y5713_ARATH	PI-PLC X domain-containing protein At5g67130 OS=Arabidopsis thaliana GN=At5g67130 PE=1 SV=1						GO:0006629;GO:0008081	lipid metabolic process|phosphoric diester hydrolase activity
comp37847_c1_seq1	331	0	29.2018	Inf	0.0484827
comp37880_c0_seq1	996	0	47.9744	Inf	0.0188722	gi|743878898|ref|XP_010908294.1|PREDICTED: disease resistance protein RGA2-like [Elaeis guineensis] >gi|743878902|ref|XP_010908295.1| PREDICTED: disease resistance protein RGA2-like [Elaeis guineensis]
comp37934_c0_seq1	595	36.4361	0	0	0.0354685	gi|743840335|ref|XP_010937237.1|PREDICTED: protein STRUBBELIG-RECEPTOR FAMILY 7 isoform X1 [Elaeis guineensis]	sp|Q9C8M9|SRF6_ARATH	Protein STRUBBELIG-RECEPTOR FAMILY 6 OS=Arabidopsis thaliana GN=SRF6 PE=1 SV=1						GO:0005886;GO:0004672;GO:0006468;GO:0005524;GO:0016021;GO:0005634;GO:0005829	plasma membrane|protein kinase activity|protein phosphorylation|ATP binding|integral component of membrane|nucleus|cytosol
comp37947_c0_seq1	660	0	57.3608	Inf	0.013548
comp37983_c0_seq2	604	0	29.2018	Inf	0.0484827
comp37984_c0_seq1	350	0	46.9315	Inf	0.0197023
comp38041_c0_seq1	727	35.4772	0	0	0.0372787
comp38101_c0_seq1	618	35.4772	0	0	0.0372787	gi|674218013|dbj|GAK66445.1|40S ribosomal protein S15 [Pseudozyma antarctica]	sp|P34737|RS15_PODAS	40S ribosomal protein S15 OS=Podospora anserina GN=RPS15 PE=3 SV=1	ko03010	Ribosome	K02958	RP-S15e, RPS15	small subunit ribosomal protein S15e	GO:0003735;GO:0003723;GO:0015935;GO:0006412	structural constituent of ribosome|RNA binding|small ribosomal subunit|translation
comp38140_c0_seq1	546	37.3949	0	0	0.0337772	gi|568244704|ref|YP_008963451.1|NADH-plastoquinone oxidoreductase subunit 7 (chloroplast) [Sedum sarmentosum] >gi|402797586|gb|AFQ99118.1| NADH-plastoquinone oxidoreductase subunit 7 (chloroplast) [Sedum sarmentosum]	sp|A6MN01|NDHH_ILLOL	NAD(P)H-quinone oxidoreductase subunit H, chloroplastic OS=Illicium oligandrum GN=ndhH PE=3 SV=1
comp38170_c0_seq1	722	0	47.9744	Inf	0.0188722
comp38262_c0_seq1	1256	42.1891	0	0	0.0268162	gi|661180389|emb|CDH56944.1|nadh:flavin oxidoreductase nadh oxidase [Lichtheimia corymbifera JMRC:FSU:9682]	sp|Q69TH4|OPR2_ORYSJ	Putative 12-oxophytodienoate reductase 2 OS=Oryza sativa subsp. japonica GN=OPR2 PE=3 SV=1	ko00592	alpha-Linolenic acid metabolism	K05894	OPR	12-oxophytodienoic acid reductase	GO:0016491;GO:0055114;GO:0010181	oxidoreductase activity|oxidation-reduction process|FMN binding
comp38277_c0_seq1	301	31.6418	0	0	0.0458979
comp38415_c0_seq2	1207	55.6129	0	0	0.0159099
comp38489_c0_seq1	1218	40.2714	0	0	0.0293315	gi|743758510|ref|XP_010927153.1|PREDICTED: zinc finger protein WIP6-like [Elaeis guineensis]	sp|Q8VWG3|TT1_ARATH	Protein TRANSPARENT TESTA 1 OS=Arabidopsis thaliana GN=TT1 PE=2 SV=1						GO:0006355;GO:0003700;GO:0010588;GO:0003676;GO:0048367;GO:0010087;GO:0010305;GO:0048364;GO:0005634;GO:0008270	regulation of transcription, DNA-templated|sequence-specific DNA binding transcription factor activity|cotyledon vascular tissue pattern formation|nucleic acid binding|shoot system development|phloem or xylem histogenesis|leaf vascular tissue pattern formation|root development|nucleus|zinc ion binding
comp38497_c0_seq1	354	0	39.6311	Inf	0.027491
comp38510_c0_seq1	324	0	33.3735	Inf	0.0381284
comp38612_c1_seq1	347	33.5595	0	0	0.041294
comp38647_c0_seq1	718	47.9422	0	0	0.0209163
comp38649_c0_seq1	437	37.3949	0	0	0.0337772
comp38757_c0_seq3	709	0	42.7598	Inf	0.0236889
comp38775_c0_seq1	620	36.4361	0	0	0.0354685
comp38802_c0_seq1	526	41.2303	0	0	0.0280335
comp38804_c0_seq1	541	45.0657	0	0	0.0235901
comp38826_c0_seq3	1157	118.897	2.08585	-5.83293	0.0149498
comp38828_c0_seq1	676	66.1602	0	0	0.0117548
comp38830_c0_seq2	633	63.2837	0	0	0.0126942
comp38835_c0_seq1	689	76.7075	0	0	0.00906469
comp38857_c0_seq1	657	45.0657	0	0	0.0235901	gi|695017740|ref|XP_009395814.1|PREDICTED: bidirectional sugar transporter SWEET4-like [Musa acuminata subsp. malaccensis]	sp|Q6K4V2|SWET4_ORYSJ	Bidirectional sugar transporter SWEET4 OS=Oryza sativa subsp. japonica GN=SWEET4 PE=2 SV=1						GO:0016021;GO:0009507;GO:0005886;GO:0008643	integral component of membrane|chloroplast|plasma membrane|carbohydrate transport
comp38859_c0_seq2	1000	50.8187	0	0	0.0187395	gi|661188449|emb|CDH49296.1|calponin transgelin [Lichtheimia corymbifera JMRC:FSU:9682]	sp|P14318|MP20_DROME	Muscle-specific protein 20 OS=Drosophila melanogaster GN=Mp20 PE=2 SV=2						GO:0003779;GO:0031032	actin binding|actomyosin structure organization
comp38866_c0_seq1	840	62.3248	0	0	0.0130341
comp38870_c0_seq1	331	43.148	0	0	0.0256734
comp38884_c0_seq1	362	55.6129	0	0	0.0159099
comp38919_c0_seq1	356	103.555	0	0	0.0049298
comp38930_c0_seq1	1117	0	63.6183	Inf	0.0112913	gi|695042716|ref|XP_009409023.1|PREDICTED: L-type lectin-domain containing receptor kinase IV.1-like [Musa acuminata subsp. malaccensis]	sp|O80939|LRK41_ARATH	L-type lectin-domain containing receptor kinase IV.1 OS=Arabidopsis thaliana GN=LECRK41 PE=1 SV=1						GO:0009751;GO:0030246;GO:0005886;GO:0006468;GO:0005524;GO:0004674	response to salicylic acid|carbohydrate binding|plasma membrane|protein phosphorylation|ATP binding|protein serine/threonine kinase activity
comp38953_c1_seq1	339	0	30.2448	Inf	0.0455653	gi|695056891|ref|XP_009416689.1|PREDICTED: zinc finger protein ZAT11-like [Musa acuminata subsp. malaccensis]	sp|Q42410|ZAT12_ARATH	Zinc finger protein ZAT12 OS=Arabidopsis thaliana GN=ZAT12 PE=2 SV=1						GO:0046872	metal ion binding
comp38971_c0_seq1	720	62.3248	0	0	0.0130341
comp38989_c0_seq1	621	0	40.674	Inf	0.0261327	gi|544217901|ref|XP_005539094.1|Mn superoxide dismutase: [Cyanidioschyzon merolae strain 10D] >gi|449019656|dbj|BAM83058.1| Mn superoxide dismutase: [Cyanidioschyzon merolae strain 10D]	sp|P50058|SODM1_LEPBY	Superoxide dismutase [Mn] 1 OS=Leptolyngbya boryana GN=sodA1 PE=2 SV=1	ko04146;ko04068	Peroxisome|FoxO signaling pathway	K04564	SOD2	superoxide dismutase, Fe-Mn family	GO:0046872;GO:0006801;GO:0004784;GO:0055114	metal ion binding|superoxide metabolic process|superoxide dismutase activity|oxidation-reduction process
comp39031_c1_seq1	398	46.0245	0	0	0.0226397
comp39037_c1_seq1	383	31.6418	0	0	0.0458979	gi|695068973|ref|XP_009381449.1|PREDICTED: acylphosphatase-1 [Musa acuminata subsp. malaccensis]
comp39046_c0_seq1	1185	67.1191	0	0	0.0114655	gi|695081530|ref|XP_009388290.1|PREDICTED: terpene synthase 10-like [Musa acuminata subsp. malaccensis]	sp|B9T536|TPS10_RICCO	Terpene synthase 10 OS=Ricinus communis GN=TPS10 PE=2 SV=1	ko00902	Monoterpenoid biosynthesis	K07385	TPS-Cin	1,8-cineole synthase	GO:0043693;GO:0010334;GO:0016114;GO:0033383;GO:0000287;GO:0051762;GO:0009570	monoterpene biosynthetic process|sesquiterpene synthase activity|terpenoid biosynthetic process|geranyl diphosphate metabolic process|magnesium ion binding|sesquiterpene biosynthetic process|chloroplast stroma
comp39048_c0_seq1	1560	0	75.0904	Inf	0.00842838
comp39048_c1_seq1	854	0	81.348	Inf	0.00727421
comp39072_c0_seq1	463	0	36.5023	Inf	0.0322146
comp39072_c1_seq2	2330	0	192.941	Inf	0.000890574
comp39088_c0_seq1	1056	0	60.4895	Inf	0.0123343	gi|743796531|ref|XP_010924752.1|PREDICTED: heat stress transcription factor C-1b-like [Elaeis guineensis]	sp|Q9LV52|HSFC1_ARATH	Heat stress transcription factor C-1 OS=Arabidopsis thaliana GN=HSFC1 PE=2 SV=1						GO:0006355;GO:0003700;GO:0043565;GO:0005634;GO:0009408	regulation of transcription, DNA-templated|sequence-specific DNA binding transcription factor activity|sequence-specific DNA binding|nucleus|response to heat
comp39108_c0_seq1	306	0	29.2018	Inf	0.0484827	gi|695054547|ref|XP_009415406.1|PREDICTED: probable glycerophosphoryl diester phosphodiesterase 2 [Musa acuminata subsp. malaccensis]	sp|Q9FJ62|GLPQ1_ARATH	Probable glycerophosphoryl diester phosphodiesterase 1 OS=Arabidopsis thaliana GN=GPDL1 PE=1 SV=1						GO:0010026;GO:0006629;GO:0006071;GO:0009932;GO:0010442;GO:0046658;GO:0009505;GO:0008889;GO:0016023;GO:0048765;GO:0009507;GO:0052541;GO:0048046	trichome differentiation|lipid metabolic process|glycerol metabolic process|cell tip growth|guard cell morphogenesis|anchored component of plasma membrane|plant-type cell wall|glycerophosphodiester phosphodiesterase activity|cytoplasmic membrane-bounded vesicle|root hair cell differentiation|chloroplast|plant-type cell wall cellulose metabolic process|apoplast
comp39108_c1_seq1	927	0	53.1891	Inf	0.0155294	gi|695054547|ref|XP_009415406.1|PREDICTED: probable glycerophosphoryl diester phosphodiesterase 2 [Musa acuminata subsp. malaccensis]	sp|Q7Y208|GLPQ3_ARATH	Probable glycerophosphoryl diester phosphodiesterase 3 OS=Arabidopsis thaliana GN=GPDL3 PE=1 SV=2						GO:0006071;GO:0008889;GO:0006629	glycerol metabolic process|glycerophosphodiester phosphodiesterase activity|lipid metabolic process
comp39125_c0_seq1	763	0	31.2877	Inf	0.0428868	gi|695010072|ref|XP_009391695.1|PREDICTED: laccase-3-like [Musa acuminata subsp. malaccensis]	sp|Q2QYS3|LAC23_ORYSJ	Laccase-23 OS=Oryza sativa subsp. japonica GN=LAC23 PE=3 SV=1						GO:0046688;GO:0005507;GO:0016023;GO:0052716;GO:0048046;GO:0046274;GO:0055114	response to copper ion|copper ion binding|cytoplasmic membrane-bounded vesicle|hydroquinone:oxygen oxidoreductase activity|apoplast|lignin catabolic process|oxidation-reduction process
comp39130_c0_seq1	565	33.5595	0	0	0.041294	gi|743808118|ref|XP_011018173.1|PREDICTED: pathogenesis-related protein PR-1-like [Populus euphratica] >gi|743941551|ref|XP_011015268.1| PREDICTED: pathogenesis-related protein PR-1-like [Populus euphratica]	sp|Q40374|PR1_MEDTR	Pathogenesis-related protein PR-1 OS=Medicago truncatula GN=PR-1 PE=2 SV=1						GO:0005576;GO:0048765	extracellular region|root hair cell differentiation
comp39137_c0_seq2	780	41.2303	0	0	0.0280335
comp39167_c0_seq1	1696	1.91769	85.5197	5.47882	0.026021	gi|672149377|ref|XP_008797263.1|PREDICTED: galactoside 2-alpha-L-fucosyltransferase-like [Phoenix dactylifera]	sp|Q9M5Q1|FUT1_PEA	Galactoside 2-alpha-L-fucosyltransferase OS=Pisum sativum GN=FT1 PE=2 SV=1						GO:0008107;GO:0042546;GO:0016020	galactoside 2-alpha-L-fucosyltransferase activity|cell wall biogenesis|membrane
comp39194_c1_seq1	451	36.4361	0	0	0.0354685	gi|695002777|ref|XP_009381963.1|PREDICTED: putative glutaredoxin-C14 [Musa acuminata subsp. malaccensis]	sp|Q0IMV4|GRC14_ORYSJ	Putative glutaredoxin-C14 OS=Oryza sativa subsp. japonica GN=GRXC14 PE=3 SV=2						GO:0045454;GO:0009055;GO:0015035	cell redox homeostasis|electron carrier activity|protein disulfide oxidoreductase activity
comp39216_c0_seq4	522	52.7364	0	0	0.0175058
comp39239_c0_seq1	482	34.5184	0	0	0.0392173	gi|727575313|ref|XP_010460289.1|PREDICTED: CLAVATA3/ESR (CLE)-related protein 9-like [Camelina sativa]	sp|Q9FZE4|CLE9_ARATH	CLAVATA3/ESR (CLE)-related protein 9 OS=Arabidopsis thaliana GN=CLE9 PE=2 SV=2
comp39244_c0_seq3	1233	0	37.5452	Inf	0.0305223	gi|672110778|ref|XP_008797265.1|PREDICTED: two-component response regulator ARR11-like [Phoenix dactylifera]	sp|Q9FXD6|ARR11_ARATH	Two-component response regulator ARR11 OS=Arabidopsis thaliana GN=ARR11 PE=1 SV=1	ko04075	Plant hormone signal transduction	K14491	ARR-B	two-component response regulator ARR-B family	GO:0006355;GO:0003700;GO:0009736;GO:0000160;GO:0003677;GO:0003682;GO:0000156	regulation of transcription, DNA-templated|sequence-specific DNA binding transcription factor activity|cytokinin-activated signaling pathway|phosphorelay signal transduction system|DNA binding|chromatin binding|phosphorelay response regulator activity
comp39254_c0_seq1	782	47.9422	1.04292	-5.52259	0.0462069	gi|695023987|ref|XP_009399189.1|PREDICTED: U-box domain-containing protein 29-like [Musa acuminata subsp. malaccensis]	sp|Q9LSA6|PUB29_ARATH	U-box domain-containing protein 29 OS=Arabidopsis thaliana GN=PUB29 PE=1 SV=1						GO:0000151;GO:0016567;GO:0004842	ubiquitin ligase complex|protein ubiquitination|ubiquitin-protein transferase activity
comp39256_c0_seq1	1177	0	56.3178	Inf	0.0139995	gi|672136105|ref|XP_008791736.1|PREDICTED: AP2-like ethylene-responsive transcription factor AIL1 isoform X2 [Phoenix dactylifera]	sp|Q5YGP8|PLET1_ARATH	AP2-like ethylene-responsive transcription factor PLT1 OS=Arabidopsis thaliana GN=PLT1 PE=2 SV=1						GO:0055114;GO:0009887;GO:0006355;GO:0003677;GO:0003700;GO:0032440;GO:0005634;GO:0006351	oxidation-reduction process|organ morphogenesis|regulation of transcription, DNA-templated|DNA binding|sequence-specific DNA binding transcription factor activity|2-alkenal reductase [NAD(P)] activity|nucleus|transcription, DNA-templated
comp39267_c0_seq1	406	33.5595	0	0	0.041294
comp39276_c0_seq1	324	0	57.3608	Inf	0.013548
comp39333_c0_seq1	314	94.9255	0	0	0.00599029
comp39338_c0_seq1	452	32.6007	0	0	0.0435168
comp39350_c0_seq1	1476	54.6541	1.04292	-5.71163	0.0370078	gi|313150272|dbj|BAJ39894.1|P450 mono-oxygenase [Zingiber zerumbet]	sp|A6YIH8|C7D55_HYOMU	Premnaspirodiene oxygenase OS=Hyoscyamus muticus GN=CYP71D55 PE=1 SV=1	ko00909	Sesquiterpenoid and triterpenoid biosynthesis	K15472	CYP71D55	premnaspirodiene oxygenase	GO:0020037;GO:0016021;GO:0016705;GO:0004497;GO:0005506;GO:0009055;GO:0055114	heme binding|integral component of membrane|oxidoreductase activity, acting on paired donors, with incorporation or reduction of molecular oxygen|monooxygenase activity|iron ion binding|electron carrier activity|oxidation-reduction process
comp39354_c0_seq1	1303	47.9422	0	0	0.0209163	gi|743892766|ref|XP_010911635.1|PREDICTED: GDSL esterase/lipase At3g48460-like [Elaeis guineensis]	sp|Q9STM6|GDL57_ARATH	GDSL esterase/lipase At3g48460 OS=Arabidopsis thaliana GN=At3g48460 PE=2 SV=1						GO:0016023;GO:0006629;GO:0052689	cytoplasmic membrane-bounded vesicle|lipid metabolic process|carboxylic ester hydrolase activity
comp39377_c0_seq2	644	0	52.1461	Inf	0.0161079
comp39396_c0_seq1	398	42.1891	0	0	0.0268162
comp39421_c0_seq1	435	0	36.5023	Inf	0.0322146	gi|673029694|ref|XP_008868808.1|60S ribosomal protein L11 [Aphanomyces invadans] >gi|574475203|gb|ETW02203.1| 60S ribosomal protein L11 [Aphanomyces invadans]	sp|Q10157|RL11_SCHPO	60S ribosomal protein L11 OS=Schizosaccharomyces pombe (strain 972 / ATCC 24843) GN=rpl11a PE=1 SV=1	ko03010	Ribosome	K02868	RP-L11e, RPL11	large subunit ribosomal protein L11e	GO:0005840;GO:0003735;GO:0006412	ribosome|structural constituent of ribosome|translation
comp39442_c0_seq1	333	54.6541	0	0	0.0164118
comp39484_c0_seq2	580	7.67075	154.353	4.33072	0.0350275	gi|225461064|ref|XP_002279003.1|PREDICTED: uncharacterized protein LOC100258838 [Vitis vinifera]								GO:0010413;GO:0015706;GO:0010106;GO:0006826;GO:0045492;GO:0010167	glucuronoxylan metabolic process|nitrate transport|cellular response to iron ion starvation|iron ion transport|xylan biosynthetic process|response to nitrate
comp39501_c0_seq1	1025	32.6007	0	0	0.0435168	gi|695035734|ref|XP_009405296.1|PREDICTED: probable fatty acyl-CoA reductase 4 [Musa acuminata subsp. malaccensis]	sp|Q93ZB9|FACR3_ARATH	Fatty acyl-CoA reductase 3 OS=Arabidopsis thaliana GN=FAR3 PE=2 SV=1	ko04146;ko00073	Peroxisome|Cutin, suberine and wax biosynthesis	K13356	FAR	fatty acyl-CoA reductase	GO:0080019	fatty-acyl-CoA reductase (alcohol-forming) activity
comp39537_c0_seq1	692	0	52.1461	Inf	0.0161079
comp39538_c0_seq1	443	49.8599	0	0	0.0194174	gi|695009626|ref|XP_009391455.1|PREDICTED: uncharacterized protein LOC103977615 [Musa acuminata subsp. malaccensis]								GO:0009523;GO:0015979;GO:0009535	photosystem II|photosynthesis|chloroplast thylakoid membrane
comp39539_c0_seq2	1361	0	54.232	Inf	0.0149873	gi|720064256|ref|XP_010275893.1|PREDICTED: retinol dehydrogenase 12-like [Nelumbo nucifera]	sp|Q9NZC7|WWOX_HUMAN	WW domain-containing oxidoreductase OS=Homo sapiens GN=WWOX PE=1 SV=1						GO:0016630;GO:0055114	protochlorophyllide reductase activity|oxidation-reduction process
comp39559_c0_seq2	648	1.91769	59.4466	4.95415	0.0473266
comp39576_c0_seq1	596	0	54.232	Inf	0.0149873	gi|743791989|ref|XP_010923575.1|PREDICTED: lamin-like protein [Elaeis guineensis]	sp|Q39131|LAML_ARATH	Lamin-like protein OS=Arabidopsis thaliana GN=At5g15350 PE=1 SV=1						GO:0005507;GO:0016023;GO:0022900;GO:0009055	copper ion binding|cytoplasmic membrane-bounded vesicle|electron transport chain|electron carrier activity
comp39606_c0_seq1	386	0	42.7598	Inf	0.0236889
comp39610_c0_seq1	575	0	34.4165	Inf	0.0360058
comp39631_c0_seq1	770	0	29.2018	Inf	0.0484827	gi|573946533|ref|XP_006655599.1|PREDICTED: sugar transporter ERD6-like 6-like [Oryza brachyantha]	sp|Q9FRL3|ERDL6_ARATH	Sugar transporter ERD6-like 6 OS=Arabidopsis thaliana GN=At1g75220 PE=2 SV=1						GO:0016021;GO:0022891;GO:0005773;GO:0005886;GO:0055085;GO:0008643	integral component of membrane|substrate-specific transmembrane transporter activity|vacuole|plasma membrane|transmembrane transport|carbohydrate transport
comp39701_c1_seq1	436	55.6129	0	0	0.0159099
comp39722_c0_seq1	899	0	42.7598	Inf	0.0236889	gi|743775566|ref|XP_010918165.1|PREDICTED: protein IQ-DOMAIN 31 [Elaeis guineensis]	sp|Q8LPG9|IQD14_ARATH	Protein IQ-DOMAIN 14 OS=Arabidopsis thaliana GN=IQD14 PE=1 SV=1						GO:0005634;GO:0005516	nucleus|calmodulin binding
comp39734_c0_seq1	409	0	59.4466	Inf	0.0127176
comp39793_c0_seq1	544	37.3949	0	0	0.0337772
comp39829_c0_seq1	327	0	38.5881	Inf	0.0289511
comp39833_c0_seq1	835	0	99.0777	Inf	0.00485204
comp39843_c0_seq1	561	44.1068	0	0	0.0245997
comp39882_c0_seq1	459	0	32.3306	Inf	0.0404162
comp39901_c0_seq1	920	30.683	0	0	0.0484564	gi|695049222|ref|XP_009412542.1|PREDICTED: ras-related protein RABE1c isoform X1 [Musa acuminata subsp. malaccensis]	sp|Q39433|RB1BV_BETVU	Ras-related protein RAB1BV OS=Beta vulgaris GN=RAB1BV PE=2 SV=1	ko04144;ko04152;ko04972	Endocytosis|AMPK signaling pathway|Pancreatic secretion	K07901	RAB8A, MEL	Ras-related protein Rab-8A	GO:0005525;GO:0005886;GO:0005829;GO:0007264;GO:0015031	GTP binding|plasma membrane|cytosol|small GTPase mediated signal transduction|protein transport
comp39943_c0_seq1	784	54.6541	0	0	0.0164118
comp39971_c0_seq1	361	0	30.2448	Inf	0.0455653
comp40067_c0_seq1	626	0	51.1032	Inf	0.0167269
comp40068_c0_seq1	485	65.2014	0	0	0.0120554
comp40105_c0_seq1	1095	1.91769	91.7772	5.5807	0.0228282
comp40141_c0_seq1	380	33.5595	0	0	0.041294
comp40167_c0_seq1	618	0	33.3735	Inf	0.0381284	gi|474442733|gb|EMS68442.1|Putative disease resistance protein RGA3 [Triticum urartu]
comp40180_c0_seq1	1502	0.958844	47.9744	5.64483	0.0418076	gi|695059279|ref|XP_009417994.1|PREDICTED: probable E3 ubiquitin-protein ligase RNF144A-B [Musa acuminata subsp. malaccensis]	sp|A4IIY1|R144A_XENTR	Probable E3 ubiquitin-protein ligase RNF144A OS=Xenopus tropicalis GN=rnf144a PE=2 SV=1						GO:0008270	zinc ion binding
comp40213_c0_seq1	479	2.87653	71.9617	4.64483	0.0498454
comp40227_c0_seq1	626	39.3126	0	0	0.0307166	gi|573027261|gb|ETS60509.1|hypothetical protein PaG_05353 [Pseudozyma aphidis DSM 70725]	sp|P49166|RL37A_YEAST	60S ribosomal protein L37-A OS=Saccharomyces cerevisiae (strain ATCC 204508 / S288c) GN=RPL37A PE=1 SV=2	ko03010	Ribosome	K02922	RP-L37e, RPL37	large subunit ribosomal protein L37e	GO:0005840;GO:0046872;GO:0003735;GO:0006412;GO:0019843	ribosome|metal ion binding|structural constituent of ribosome|translation|rRNA binding
comp40236_c0_seq1	1587	0	51.1032	Inf	0.0167269	gi|695074300|ref|XP_009384346.1|PREDICTED: probable protein S-acyltransferase 4 [Musa acuminata subsp. malaccensis]	sp|Q9M1K5|ZDH13_ARATH	Probable protein S-acyltransferase 4 OS=Arabidopsis thaliana GN=PAT04 PE=2 SV=1	ko04391	Hippo signaling pathway -fly	K16675	ZDHHC9_14_18	palmitoyltransferase ZDHHC9/14/18	GO:0008270;GO:0016740;GO:0005886	zinc ion binding|transferase activity|plasma membrane
comp40252_c0_seq2	624	37.3949	0	0	0.0337772
comp40283_c0_seq1	308	0	42.7598	Inf	0.0236889
comp40353_c0_seq1	341	30.683	0	0	0.0484564	gi|128384|sp|P27631.1|NLTP_DAUCARecName: Full=Non-specific lipid-transfer protein; Short=LTP; AltName: Full=Extracellular protein 2; Flags: Precursor [Daucus carota] >gi|167554|gb|AAB96834.1| lipid transfer protein [Daucus carota]	sp|P27631|NLTP_DAUCA	Non-specific lipid-transfer protein OS=Daucus carota GN=EP2 PE=2 SV=1						GO:0008289;GO:0006869	lipid binding|lipid transport
comp40361_c0_seq1	1028	0	43.8028	Inf	0.0225887	gi|743816538|ref|XP_010930671.1|PREDICTED: uncharacterized protein LOC105051771 isoform X1 [Elaeis guineensis]								GO:0005739	mitochondrion
comp40362_c0_seq2	867	0	94.906	Inf	0.00533726
comp40365_c0_seq3	900	0.958844	44.8457	5.54753	0.0471758	gi|242096912|ref|XP_002438946.1|hypothetical protein SORBIDRAFT_10g028760 [Sorghum bicolor] >gi|241917169|gb|EER90313.1| hypothetical protein SORBIDRAFT_10g028760 [Sorghum bicolor]	sp|Q9FMK9|PPA29_ARATH	Probable inactive purple acid phosphatase 29 OS=Arabidopsis thaliana GN=PAP29 PE=2 SV=1						GO:0016023;GO:0004722;GO:0003993	cytoplasmic membrane-bounded vesicle|protein serine/threonine phosphatase activity|acid phosphatase activity
comp40430_c0_seq1	482	47.9422	0	0	0.0209163
comp40431_c0_seq1	319	0	32.3306	Inf	0.0404162
comp40432_c0_seq1	448	0	50.0603	Inf	0.0173905
comp40535_c0_seq1	411	46.9833	0	0	0.0217473
comp40554_c0_seq1	1338	30.683	0	0	0.0484564	gi|743756529|ref|XP_010917293.1|PREDICTED: receptor-like protein kinase 5 [Elaeis guineensis]	sp|P47735|RLK5_ARATH	Receptor-like protein kinase 5 OS=Arabidopsis thaliana GN=RLK5 PE=1 SV=1						GO:0005886;GO:0006468;GO:0005524;GO:0032440;GO:0016021;GO:0004674;GO:0055114	plasma membrane|protein phosphorylation|ATP binding|2-alkenal reductase [NAD(P)] activity|integral component of membrane|protein serine/threonine kinase activity|oxidation-reduction process
comp40586_c0_seq1	503	34.5184	0	0	0.0392173
comp40600_c0_seq1	380	0	36.5023	Inf	0.0322146
comp40625_c1_seq1	612	0	35.4594	Inf	0.0340385
comp40674_c0_seq1	781	49.8599	1.04292	-5.57918	0.0431893	gi|672195361|ref|XP_008776531.1|PREDICTED: uncharacterized protein LOC103696625 [Phoenix dactylifera]								GO:0009536;GO:0016020	plastid|membrane
comp40869_c0_seq1	1265	30.683	0	0	0.0484564	gi|657952665|ref|XP_008358563.1|PREDICTED: calponin homology domain-containing protein DDB_G0272472-like [Malus domestica]	sp|P04146|COPIA_DROME	Copia protein OS=Drosophila melanogaster GN=GIP PE=1 SV=3						GO:0006952;GO:0043531;GO:0003676;GO:0008270;GO:0015074	defense response|ADP binding|nucleic acid binding|zinc ion binding|DNA integration
comp40981_c0_seq1	335	0	45.8886	Inf	0.0205998
comp41018_c0_seq1	378	0	29.2018	Inf	0.0484827
comp41031_c0_seq1	320	0	30.2448	Inf	0.0455653
comp41169_c0_seq1	399	0	29.2018	Inf	0.0484827
comp41377_c0_seq1	344	0	31.2877	Inf	0.0428868
comp41383_c0_seq1	854	0	31.2877	Inf	0.0428868	gi|585111683|gb|EWM29163.1|ubiquitin conjugating enzyme [Nannochloropsis gaditana]	sp|P35134|UBC11_ARATH	Ubiquitin-conjugating enzyme E2 11 OS=Arabidopsis thaliana GN=UBC11 PE=2 SV=2	ko04120;ko04141	Ubiquitin mediated proteolysis|Protein processing in endoplasmic reticulum	K06689	UBE2D_E, UBC4, UBC5	ubiquitin-conjugating enzyme E2 D/E	GO:0016881;GO:0016567;GO:0004842	acid-amino acid ligase activity|protein ubiquitination|ubiquitin-protein transferase activity
comp41507_c0_seq3	840	0	34.4165	Inf	0.0360058	gi|255556902|ref|XP_002519484.1|r2r3-myb transcription factor, putative [Ricinus communis] >gi|223541347|gb|EEF42898.1| r2r3-myb transcription factor, putative [Ricinus communis]	sp|Q9SJL7|RAX2_ARATH	Transcription factor RAX2 OS=Arabidopsis thaliana GN=RAX2 PE=1 SV=1						GO:0003677;GO:0003682	DNA binding|chromatin binding
comp41580_c0_seq1	951	0	30.2448	Inf	0.0455653	gi|743876256|ref|XP_010907544.1|PREDICTED: LOW QUALITY PROTEIN: MLO-like protein 1 [Elaeis guineensis]	sp|O49621|MLO1_ARATH	MLO-like protein 1 OS=Arabidopsis thaliana GN=MLO1 PE=1 SV=1						GO:0016021;GO:0016023;GO:0006952;GO:0005516;GO:0009607	integral component of membrane|cytoplasmic membrane-bounded vesicle|defense response|calmodulin binding|response to biotic stimulus
comp41751_c0_seq1	402	0	34.4165	Inf	0.0360058
comp41985_c0_seq1	322	0	34.4165	Inf	0.0360058
comp42030_c0_seq1	1075	46.0245	0	0	0.0226397
comp42040_c0_seq2	507	44.1068	0	0	0.0245997
comp42078_c1_seq1	884	32.6007	0	0	0.0435168	gi|695006610|ref|XP_009389812.1|PREDICTED: probable LRR receptor-like serine/threonine-protein kinase At4g36180 [Musa acuminata subsp. malaccensis]	sp|Q8LPB4|PSKR1_DAUCA	Phytosulfokine receptor 1 OS=Daucus carota GN=PSKR PE=1 SV=1
comp4211_c1_seq1	333	0	31.2877	Inf	0.0428868	gi|474128115|gb|EMS56299.1|Polycomb group protein EMBRYONIC FLOWER 2 [Triticum urartu]
comp42110_c0_seq1	313	37.3949	0	0	0.0337772
comp42269_c1_seq1	323	0	42.7598	Inf	0.0236889
comp42289_c0_seq1	1390	777.622	65.7041	-3.56501	0.0327227	gi|672175211|ref|XP_008807652.1|PREDICTED: uncharacterized protein LOC103719941 [Phoenix dactylifera]
comp42480_c0_seq1	482	30.683	0	0	0.0484564
comp42590_c0_seq1	547	35.4772	0	0	0.0372787
comp42600_c0_seq1	335	41.2303	0	0	0.0280335
comp42618_c0_seq1	314	0	66.7471	Inf	0.0103823
comp42622_c0_seq1	1340	52.7364	0	0	0.0175058
comp42692_c1_seq1	559	32.6007	0	0	0.0435168
comp42696_c0_seq1	338	33.5595	0	0	0.041294	gi|514995977|gb|AGO64369.1|ATPase subunit 6, partial (mitochondrion) [Hygrocybe conica]	sp|P00850|ATP6_DROME	ATP synthase subunit a OS=Drosophila melanogaster GN=mt:ATPase6 PE=3 SV=3
comp42781_c0_seq1	762	34.5184	0	0	0.0392173	gi|695005475|ref|XP_009389190.1|PREDICTED: GDSL esterase/lipase At5g55050-like [Musa acuminata subsp. malaccensis]	sp|O23470|GDL64_ARATH	GDSL esterase/lipase At4g16230 OS=Arabidopsis thaliana GN=At4g16230 PE=3 SV=2						GO:0006629;GO:0016788	lipid metabolic process|hydrolase activity, acting on ester bonds
comp42884_c0_seq1	306	0	62.5754	Inf	0.0116225
comp43001_c0_seq1	1339	5.75306	118.893	4.36919	0.041663	gi|743772773|ref|XP_010916699.1|PREDICTED: transcription factor bHLH94-like [Elaeis guineensis]	sp|Q9C7T4|BH096_ARATH	Transcription factor bHLH96 OS=Arabidopsis thaliana GN=BHLH96 PE=2 SV=1						GO:0046983	protein dimerization activity
comp43056_c0_seq3	332	0	35.4594	Inf	0.0340385
comp43102_c0_seq1	422	31.6418	0	0	0.0458979
comp43182_c1_seq1	490	56.5718	0	0	0.0154347
comp43239_c0_seq1	307	31.6418	0	0	0.0458979
comp43292_c0_seq1	327	39.3126	0	0	0.0307166
comp43335_c0_seq1	456	30.683	0	0	0.0484564
comp43384_c0_seq1	330	0	64.6612	Inf	0.0109749
comp43417_c0_seq1	304	0	31.2877	Inf	0.0428868
comp43643_c0_seq3	588	36.4361	0	0	0.0354685
comp43743_c0_seq1	1495	32.6007	0	0	0.0435168	gi|743766864|ref|XP_010913682.1|PREDICTED: squamosa promoter-binding-like protein 10 isoform X1 [Elaeis guineensis] >gi|743766866|ref|XP_010913683.1| PREDICTED: squamosa promoter-binding-like protein 10 isoform X1 [Elaeis guineensis]	sp|Q0DAE8|SPL10_ORYSJ	Squamosa promoter-binding-like protein 10 OS=Oryza sativa subsp. japonica GN=SPL10 PE=2 SV=1						GO:0005634;GO:0003677	nucleus|DNA binding
comp43751_c0_seq1	699	43.148	0	0	0.0256734
comp43791_c0_seq1	348	30.683	0	0	0.0484564
comp43823_c0_seq1	439	86.2959	0	0	0.00727435
comp43893_c1_seq1	422	0	44.8457	Inf	0.021561
comp44044_c0_seq2	1517	0	44.8457	Inf	0.021561
comp44177_c0_seq1	1551	1.91769	66.7471	5.12126	0.0394019
comp44440_c1_seq1	436	0	30.2448	Inf	0.0455653
comp44448_c0_seq1	348	0	32.3306	Inf	0.0404162
comp44460_c1_seq1	470	0	36.5023	Inf	0.0322146	gi|729366195|ref|XP_010547160.1|PREDICTED: basic 7S globulin 2-like [Tarenaya hassleriana]	sp|P13917|7SB1_SOYBN	Basic 7S globulin OS=Glycine max GN=BG PE=1 SV=2						GO:0016023;GO:0004190;GO:0006508;GO:0045493	cytoplasmic membrane-bounded vesicle|aspartic-type endopeptidase activity|proteolysis|xylan catabolic process
comp44544_c0_seq2	1203	43.148	0	0	0.0256734	gi|672124395|ref|XP_008785576.1|PREDICTED: uncharacterized protein LOC103704165 isoform X2 [Phoenix dactylifera]
comp44559_c0_seq3	390	32.6007	0	0	0.0435168
comp44582_c0_seq1	1211	0	41.7169	Inf	0.0248679	gi|695061346|ref|XP_009419102.1|PREDICTED: galactoside 2-alpha-L-fucosyltransferase-like [Musa acuminata subsp. malaccensis]	sp|Q9M5Q1|FUT1_PEA	Galactoside 2-alpha-L-fucosyltransferase OS=Pisum sativum GN=FT1 PE=2 SV=1
comp44651_c0_seq1	445	31.6418	0	0	0.0458979
comp44731_c0_seq1	553	0	40.674	Inf	0.0261327
comp44748_c0_seq1	553	0	101.164	Inf	0.0046251	gi|695060123|ref|XP_009418440.1|PREDICTED: uncharacterized protein LOC103998642 [Musa acuminata subsp. malaccensis]
comp44753_c0_seq1	757	0	32.3306	Inf	0.0404162	gi|576990713|gb|EUC63422.1|rare lipoprotein A-like double-psi beta-barrel protein, partial [Rhizoctonia solani AG-3 Rhs1AP] >gi|660970550|gb|KEP54305.1| rare lipoprotein A-like double-psi beta-barrel protein [Rhizoctonia solani 123E]	sp|P86242|PAPI_STRMB	Papain inhibitor OS=Streptomyces mobaraensis GN=pi PE=1 SV=2
comp44787_c0_seq1	311	33.5595	0	0	0.041294
comp44799_c0_seq2	530	0	73.0046	Inf	0.00886493	gi|672125570|ref|XP_008786205.1|PREDICTED: ELMO domain-containing protein E-like [Phoenix dactylifera]
comp44803_c0_seq3	691	36.4361	0	0	0.0354685	gi|695006044|ref|XP_009389496.1|PREDICTED: zinc finger Ran-binding domain-containing protein 2-like [Musa acuminata subsp. malaccensis]	sp|Q8S9K3|VAR3_ARATH	Zinc finger protein VAR3, chloroplastic OS=Arabidopsis thaliana GN=VAR3 PE=1 SV=2						GO:0008270;GO:0005622	zinc ion binding|intracellular
comp44855_c0_seq1	740	59.4483	0	0	0.0141487	gi|695075169|ref|XP_009384814.1|PREDICTED: putative respiratory burst oxidase homolog protein H [Musa acuminata subsp. malaccensis]	sp|Q9FJD6|RBOHH_ARATH	Putative respiratory burst oxidase homolog protein H OS=Arabidopsis thaliana GN=RBOHH PE=3 SV=1						GO:0050664;GO:0016021;GO:0022900;GO:0004601;GO:0005509	oxidoreductase activity, acting on NAD(P)H, oxygen as acceptor|integral component of membrane|electron transport chain|peroxidase activity|calcium ion binding
comp44883_c0_seq1	614	0	36.5023	Inf	0.0322146
comp44890_c0_seq1	828	1339.5	6.25754	-7.74189	0.000127777	gi|695053009|ref|XP_009414580.1|PREDICTED: uncharacterized protein LOC103995660 [Musa acuminata subsp. malaccensis]								GO:0006098;GO:0000023;GO:0019252;GO:0009535;GO:0009570;GO:0043085	pentose-phosphate shunt|maltose metabolic process|starch biosynthetic process|chloroplast thylakoid membrane|chloroplast stroma|positive regulation of catalytic activity
comp44902_c0_seq1	1247	6.71191	136.623	4.34733	0.0379713
comp44944_c0_seq1	595	0	64.6612	Inf	0.0109749
comp45015_c0_seq1	1013	1.91769	147.052	6.26082	0.0081615
comp45058_c0_seq1	420	51.7776	0	0	0.0181035	gi|695072500|ref|XP_009383374.1|PREDICTED: sigma factor binding protein 2, chloroplastic-like [Musa acuminata subsp. malaccensis]
comp45058_c1_seq1	339	75.7487	0	0	0.00927188
comp45091_c0_seq1	547	84.3783	3.12877	-4.7532	0.0427531
comp45092_c0_seq1	640	0	46.9315	Inf	0.0197023	gi|802539011|ref|XP_012069365.1|PREDICTED: uncharacterized protein LOC105631795 [Jatropha curcas] >gi|643740612|gb|KDP46202.1| hypothetical protein JCGZ_10042 [Jatropha curcas]
comp45106_c0_seq1	308	37.3949	0	0	0.0337772
comp45149_c0_seq1	1046	100.679	0	0	0.00525968
comp45165_c0_seq1	722	54.6541	0	0	0.0164118
comp45184_c0_seq1	612	280.941	4034.03	3.84388	0.0274991	gi|743835564|ref|XP_010935853.1|PREDICTED: probable aquaporin PIP1-2 [Elaeis guineensis]	sp|Q9AR14|PIP15_MAIZE	Aquaporin PIP1-5 OS=Zea mays GN=PIP1-5 PE=2 SV=1						GO:0009414;GO:0009941;GO:0005773;GO:0006833;GO:0046658;GO:0016021;GO:0009651;GO:0005739;GO:0005215	response to water deprivation|chloroplast envelope|vacuole|water transport|anchored component of plasma membrane|integral component of membrane|response to salt stress|mitochondrion|transporter activity
comp45198_c0_seq4	651	76.7075	2.08585	-5.20066	0.0349919	gi|695057716|ref|XP_009417146.1|PREDICTED: uncharacterized protein LOC103997597 [Musa acuminata subsp. malaccensis]	sp|P45083|Y1161_HAEIN	Putative esterase HI_1161 OS=Haemophilus influenzae (strain ATCC 51907 / DSM 11121 / KW20 / Rd) GN=HI_1161 PE=1 SV=1						GO:0005777;GO:0047617;GO:0042372	peroxisome|acyl-CoA hydrolase activity|phylloquinone biosynthetic process
comp45199_c0_seq1	1314	93.0078	0	0	0.00625442	gi|672110772|ref|XP_008797234.1|PREDICTED: GDSL esterase/lipase At3g48460 [Phoenix dactylifera]	sp|Q9STM6|GDL57_ARATH	GDSL esterase/lipase At3g48460 OS=Arabidopsis thaliana GN=At3g48460 PE=2 SV=1						GO:0016023;GO:0006629;GO:0052689	cytoplasmic membrane-bounded vesicle|lipid metabolic process|carboxylic ester hydrolase activity
comp45201_c0_seq1	1356	0	261.774	Inf	0.00037618
comp45229_c0_seq1	1078	64.2425	1.04292	-5.94482	0.0283986	gi|695063250|ref|XP_009420123.1|PREDICTED: very-long-chain 3-oxoacyl-CoA reductase 1-like [Musa acuminata subsp. malaccensis]	sp|Q8L9C4|KCR1_ARATH	Very-long-chain 3-oxoacyl-CoA reductase 1 OS=Arabidopsis thaliana GN=KCR1 PE=1 SV=1	ko00062;ko00140;ko01040;ko01212	Fatty acid elongation|Steroid hormone biosynthesis|Biosynthesis of unsaturated fatty acids|Fatty acid metabolism	K10251	HSD17B12, KAR, IFA38	17beta-estradiol 17-dehydrogenase / very-long-chain 3-oxoacyl-CoA reductase	GO:0046520;GO:0042335;GO:0055114;GO:0018454;GO:0045703;GO:0004303;GO:0000166;GO:0042761;GO:0016020;GO:0005783;GO:0009790;GO:0016126	sphingoid biosynthetic process|cuticle development|oxidation-reduction process|acetoacetyl-CoA reductase activity|ketoreductase activity|estradiol 17-beta-dehydrogenase activity|nucleotide binding|very long-chain fatty acid biosynthetic process|membrane|endoplasmic reticulum|embryo development|sterol biosynthetic process
comp45249_c0_seq1	568	0	107.421	Inf	0.00401757
comp45267_c0_seq1	339	127.526	6.25754	-4.34906	0.0407605
comp45282_c0_seq2	1257	0.958844	133.494	7.12126	0.00587261
comp45285_c0_seq1	1035	0	95.9489	Inf	0.00521188	gi|743772869|ref|XP_010916751.1|PREDICTED: RING-H2 finger protein ATL40-like [Elaeis guineensis]	sp|O64762|ATL38_ARATH	RING-H2 finger protein ATL38 OS=Arabidopsis thaliana GN=ATL38 PE=2 SV=1						GO:0008270	zinc ion binding
comp45307_c0_seq1	648	0	61.5324	Inf	0.0119697
comp4531_c0_seq1	337	34.5184	0	0	0.0392173
comp45314_c0_seq1	844	6.71191	133.494	4.31391	0.039765
comp45325_c0_seq1	581	66.1602	2.08585	-4.98726	0.0443765	gi|695058683|ref|XP_009417663.1|PREDICTED: homeobox-leucine zipper protein HOX11-like [Musa acuminata subsp. malaccensis]	sp|Q6YPD0|HOX27_ORYSJ	Homeobox-leucine zipper protein HOX27 OS=Oryza sativa subsp. japonica GN=HOX27 PE=2 SV=1						GO:0006355;GO:0003700;GO:0043565;GO:0006351;GO:0005634	regulation of transcription, DNA-templated|sequence-specific DNA binding transcription factor activity|sequence-specific DNA binding|transcription, DNA-templated|nucleus
comp45343_c0_seq2	567	0	49.0174	Inf	0.0181038
comp45350_c0_seq1	794	0	60.4895	Inf	0.0123343	gi|694995370|ref|XP_009387662.1|PREDICTED: dynamin-related protein 5A-like [Musa acuminata subsp. malaccensis]	sp|P42697|DRP1A_ARATH	Dynamin-related protein 1A OS=Arabidopsis thaliana GN=DRP1A PE=1 SV=3						GO:0005774;GO:0043424;GO:0009793;GO:0005525;GO:0006184;GO:0005829;GO:0005874;GO:0010051;GO:0030276;GO:0032880;GO:0009506;GO:0009504;GO:0003924;GO:0009535;GO:0072583;GO:0005886;GO:0009920;GO:0048488;GO:0010091	vacuolar membrane|protein histidine kinase binding|embryo development ending in seed dormancy|GTP binding|GTP catabolic process|cytosol|microtubule|xylem and phloem pattern formation|clathrin binding|regulation of protein localization|plasmodesma|cell plate|GTPase activity|chloroplast thylakoid membrane|clathrin-mediated endocytosis|plasma membrane|cell plate formation involved in plant-type cell…
comp45381_c0_seq1	1786	93.9667	3.12877	-4.90848	0.0352846	gi|743835996|ref|XP_010935969.1|PREDICTED: uncharacterized protein LOC105055721 isoform X2 [Elaeis guineensis]
comp45388_c0_seq1	1034	1065.28	34.4165	-4.95198	0.00496794	gi|720021041|ref|XP_010262599.1|PREDICTED: thylakoid lumenal 15 kDa protein 1, chloroplastic [Nelumbo nucifera]	sp|O22160|TL15A_ARATH	Thylakoid lumenal 15 kDa protein 1, chloroplastic OS=Arabidopsis thaliana GN=At2g44920 PE=1 SV=2						GO:0006098;GO:0016117;GO:0006636;GO:0043085;GO:0015979;GO:0042742;GO:0015995;GO:0019288;GO:0009409;GO:0009543;GO:0009535	pentose-phosphate shunt|carotenoid biosynthetic process|unsaturated fatty acid biosynthetic process|positive regulation of catalytic activity|photosynthesis|defense response to bacterium|chlorophyll biosynthetic process|isopentenyl diphosphate biosynthetic process, methylerythritol 4-phosphate pathway|response to cold|chloroplast thylakoid lumen|chloroplast thylakoid membrane
comp45398_c0_seq1	675	1.91769	58.4037	4.92862	0.048666	gi|672122684|ref|XP_008784678.1|PREDICTED: putative ABC transporter C family member 15 [Phoenix dactylifera]								GO:0055085;GO:0016021;GO:0042626;GO:0006200;GO:0005524;GO:0009624	transmembrane transport|integral component of membrane|ATPase activity, coupled to transmembrane movement of substances|ATP catabolic process|ATP binding|response to nematode
comp45403_c0_seq1	684	1.91769	85.5197	5.47882	0.026021	gi|743797912|ref|XP_010925099.1|PREDICTED: uncharacterized protein LOC105047740 [Elaeis guineensis]	sp|Q94BT9|ATOX1_ARATH	Copper transport protein ATX1 OS=Arabidopsis thaliana GN=ATX1 PE=1 SV=1						GO:0030001;GO:0016023;GO:0046872	metal ion transport|cytoplasmic membrane-bounded vesicle|metal ion binding
comp45407_c0_seq1	321	0	34.4165	Inf	0.0360058	gi|695053345|ref|XP_009414757.1|PREDICTED: homeobox-leucine zipper protein HOX14 [Musa acuminata subsp. malaccensis]	sp|Q7XI85|HOX14_ORYSJ	Homeobox-leucine zipper protein HOX14 OS=Oryza sativa subsp. japonica GN=HOX14 PE=2 SV=1						GO:0006355;GO:0003700;GO:0006351;GO:0000976;GO:0005634	regulation of transcription, DNA-templated|sequence-specific DNA binding transcription factor activity|transcription, DNA-templated|transcription regulatory region sequence-specific DNA binding|nucleus
comp45418_c0_seq1	416	89.1725	0	0	0.00681773
comp45420_c0_seq1	878	0	40.674	Inf	0.0261327	gi|672205150|ref|XP_008779104.1|PREDICTED: nicotianamine synthase 3-like [Phoenix dactylifera]	sp|Q9XFB7|NAS9_HORVU	Nicotianamine synthase 9 OS=Hordeum vulgare GN=NAS9 PE=1 SV=1						GO:0030418;GO:0006826;GO:0030410	nicotianamine biosynthetic process|iron ion transport|nicotianamine synthase activity
comp45435_c0_seq1	345	45.0657	0	0	0.0235901
comp45437_c0_seq1	704	2.87653	945.931	8.36126	8.61657e-05	gi|672136690|ref|XP_008792053.1|PREDICTED: EG45-like domain containing protein [Phoenix dactylifera]	sp|Q9ZP41|EGC_CITJA	EG45-like domain containing protein OS=Citrus jambhiri GN=CjBAp12 PE=1 SV=1
comp45477_c0_seq1	1144	1015.42	17.7297	-5.83976	0.00157448	gi|695034188|ref|XP_009404595.1|PREDICTED: uncharacterized protein At5g02240 [Musa acuminata subsp. malaccensis]	sp|O80934|Y2766_ARATH	Uncharacterized protein At2g37660, chloroplastic OS=Arabidopsis thaliana GN=At2g37660 PE=1 SV=2						GO:0019684;GO:0048046;GO:0009697;GO:0009664;GO:0042742;GO:0015995;GO:0019288;GO:0005982;GO:0009570;GO:0009814;GO:0009579;GO:0009409;GO:0000272;GO:0005507;GO:0006364	photosynthesis, light reaction|apoplast|salicylic acid biosynthetic process|plant-type cell wall organization|defense response to bacterium|chlorophyll biosynthetic process|isopentenyl diphosphate biosynthetic process, methylerythritol 4-phosphate pathway|starch metabolic process|chloroplast stroma|defense response, incompatible interaction|thylakoid|response to cold|polysaccharide catabolic proc…
comp45517_c0_seq1	457	53.6953	0	0	0.0169429
comp45522_c0_seq1	1462	84.3783	3.12877	-4.7532	0.0427531	gi|695027437|ref|XP_009401062.1|PREDICTED: protein VERNALIZATION INSENSITIVE 3-like [Musa acuminata subsp. malaccensis]	sp|Q9SUM4|VIL2_ARATH	VIN3-like protein 2 OS=Arabidopsis thaliana GN=VIL2 PE=1 SV=1
comp45531_c0_seq3	2122	1818.93	162.696	-3.48284	0.0336356	gi|743877093|ref|XP_010907781.1|PREDICTED: proline--tRNA ligase [Elaeis guineensis]	sp|A7NKX0|SYP_ROSCS	Proline--tRNA ligase OS=Roseiflexus castenholzii (strain DSM 13941 / HLO8) GN=proS PE=3 SV=1	ko00970	Aminoacyl-tRNA biosynthesis	K01881	PARS, proS	prolyl-tRNA synthetase	GO:0004827;GO:0005524;GO:0005737;GO:0006433	proline-tRNA ligase activity|ATP binding|cytoplasm|prolyl-tRNA aminoacylation
comp45532_c0_seq1	847	52.7364	0	0	0.0175058	gi|743779259|ref|XP_010920093.1|PREDICTED: expansin-A1-like [Elaeis guineensis]	sp|Q7XWU8|EXPA1_ORYSJ	Expansin-A1 OS=Oryza sativa subsp. japonica GN=EXPA1 PE=2 SV=2						GO:0009831;GO:0009828;GO:0009826;GO:0005618;GO:0005576;GO:0016020	plant-type cell wall modification involved in multidimensional cell growth|plant-type cell wall loosening|unidimensional cell growth|cell wall|extracellular region|membrane
comp45534_c0_seq1	637	0	41.7169	Inf	0.0248679
comp45543_c0_seq1	1210	0.958844	70.9187	6.20873	0.0216625	gi|743795805|ref|XP_010924569.1|PREDICTED: uncharacterized protein LOC105047355 [Elaeis guineensis]
comp45548_c0_seq2	629	1.91769	93.863	5.61312	0.0218573	gi|695006889|ref|XP_009389969.1|PREDICTED: dynein light chain LC6, flagellar outer arm-like [Musa acuminata subsp. malaccensis]	sp|P63170|DYL1_RAT	Dynein light chain 1, cytoplasmic OS=Rattus norvegicus GN=Dynll1 PE=1 SV=1	ko04962	Vasopressin-regulated water reabsorption	K10418	DYNLL	dynein light chain LC8-type	GO:0005875;GO:0003777;GO:0007017	microtubule associated complex|microtubule motor activity|microtubule-based process
comp45558_c0_seq1	438	0	62.5754	Inf	0.0116225
comp45571_c0_seq1	537	0	50.0603	Inf	0.0173905	gi|475531587|gb|EMT08099.1|hypothetical protein F775_18647 [Aegilops tauschii]
comp45578_c0_seq1	829	1967.55	1.04292	-10.8816	5.84187e-06	gi|695070800|ref|XP_009382446.1|PREDICTED: uncharacterized protein LOC103970406 [Musa acuminata subsp. malaccensis]								GO:0006098;GO:0019252;GO:0030003;GO:0010598;GO:0009055;GO:0051536;GO:0009773;GO:0019288;GO:0046872;GO:0070838;GO:0019761;GO:0009535	pentose-phosphate shunt|starch biosynthetic process|cellular cation homeostasis|NAD(P)H dehydrogenase complex (plastoquinone)|electron carrier activity|iron-sulfur cluster binding|photosynthetic electron transport in photosystem I|isopentenyl diphosphate biosynthetic process, methylerythritol 4-phosphate pathway|metal ion binding|divalent metal ion transport|glucosinolate biosynthetic process|chl…
comp45583_c0_seq1	823	3.83538	92.8201	4.597	0.0430283
comp45593_c0_seq1	494	60.4072	0	0	0.0137602	gi|685274102|ref|XP_009128087.1|PREDICTED: protein RADIALIS-like 6 [Brassica rapa]	sp|Q1A173|RADL6_ARATH	Protein RADIALIS-like 6 OS=Arabidopsis thaliana GN=RL6 PE=2 SV=1						GO:0005634;GO:0003682;GO:0003677	nucleus|chromatin binding|DNA binding
comp45607_c0_seq1	797	0	84.4767	Inf	0.00676852	gi|743762767|ref|XP_010909751.1|PREDICTED: uncharacterized protein LOC105035758 [Elaeis guineensis]
comp45629_c0_seq1	699	1141.02	4.17169	-8.09548	9.70764e-05
comp45639_c0_seq1	661	0	147.052	Inf	0.00183604
comp45640_c0_seq1	344	0	63.6183	Inf	0.0112913	gi|743762759|ref|XP_010909709.1|PREDICTED: expansin-A8 [Elaeis guineensis]	sp|Q9LZ99|EXPA9_ARATH	Expansin-A9 OS=Arabidopsis thaliana GN=EXPA9 PE=2 SV=1
comp45655_c0_seq1	844	3.83538	100.121	4.70623	0.0373026	gi|595790573|ref|XP_007199035.1|hypothetical protein PRUPE_ppa018061mg [Prunus persica] >gi|462394435|gb|EMJ00234.1| hypothetical protein PRUPE_ppa018061mg [Prunus persica]
comp45692_c0_seq2	1760	2.87653	89.6914	4.96257	0.0344351	gi|695013197|ref|XP_009393375.1|PREDICTED: putative glycosyltransferase 5 [Musa acuminata subsp. malaccensis] >gi|695013199|ref|XP_009393376.1| PREDICTED: putative glycosyltransferase 5 [Musa acuminata subsp. malaccensis]	sp|Q9LF80|GT3_ARATH	Putative glycosyltransferase 3 OS=Arabidopsis thaliana GN=GT3 PE=2 SV=1						GO:0016021;GO:0016758;GO:0033843	integral component of membrane|transferase activity, transferring hexosyl groups|xyloglucan 6-xylosyltransferase activity
comp45713_c0_seq1	393	0	61.5324	Inf	0.0119697
comp45739_c0_seq1	363	56.5718	0	0	0.0154347	gi|641865026|gb|KDO83711.1|hypothetical protein CISIN_1g0194371mg, partial [Citrus sinensis]	sp|Q9XF47|F16P2_MUSAC	Fructose-1,6-bisphosphatase, cytosolic OS=Musa acuminata GN=FBPban1 PE=2 SV=1
comp45746_c0_seq1	358	36.4361	0	0	0.0354685
comp45746_c1_seq1	396	91.0902	0	0	0.00652996	gi|743889796|ref|XP_010910930.1|PREDICTED: mannose-specific lectin-like [Elaeis guineensis]	sp|P30617|LEC_GALNI	Mannose-specific lectin OS=Galanthus nivalis PE=1 SV=1						GO:0005537;GO:0005576	mannose binding|extracellular region
comp45748_c0_seq1	1868	0	118.893	Inf	0.0031442	gi|695055735|ref|XP_009416061.1|PREDICTED: putative disease resistance protein RGA1 isoform X2 [Musa acuminata subsp. malaccensis]	sp|Q7XBQ9|RGA2_SOLBU	Disease resistance protein RGA2 OS=Solanum bulbocastanum GN=RGA2 PE=1 SV=1
comp45762_c0_seq1	786	0	64.6612	Inf	0.0109749	gi|672164463|ref|XP_008802109.1|PREDICTED: bidirectional sugar transporter SWEET14-like [Phoenix dactylifera]	sp|Q10LI8|SWT12_ORYSJ	Bidirectional sugar transporter SWEET12 OS=Oryza sativa subsp. japonica GN=SWEET12 PE=2 SV=1						GO:0008515;GO:0005887;GO:0015770	sucrose transmembrane transporter activity|integral component of plasma membrane|sucrose transport
comp45767_c0_seq1	467	37.3949	0	0	0.0337772	gi|743813806|ref|XP_010929824.1|PREDICTED: zinc finger CCCH domain-containing protein ZFN-like [Elaeis guineensis]	sp|Q5JLB5|C3H12_ORYSJ	Zinc finger CCCH domain-containing protein 12 OS=Oryza sativa subsp. japonica GN=Os01g0917400 PE=2 SV=2
comp45768_c0_seq1	916	0	51.1032	Inf	0.0167269	gi|695022815|ref|XP_009398550.1|PREDICTED: restin homolog [Musa acuminata subsp. malaccensis]
comp45811_c0_seq1	764	69.9956	0	0	0.0106591
comp45865_c0_seq1	811	87.2548	0	0	0.00711864
comp45878_c0_seq1	1114	0.958844	80.3051	6.38805	0.0174778	gi|672115913|ref|XP_008781110.1|PREDICTED: homeobox protein knotted-1-like 1 [Phoenix dactylifera]	sp|Q9FP29|KNOS1_ORYSJ	Homeobox protein knotted-1-like 1 OS=Oryza sativa subsp. japonica GN=OSH6 PE=2 SV=1						GO:0006355;GO:0003700;GO:0043565;GO:0005634	regulation of transcription, DNA-templated|sequence-specific DNA binding transcription factor activity|sequence-specific DNA binding|nucleus
comp45885_c0_seq1	857	0	50.0603	Inf	0.0173905	gi|695025320|ref|XP_009399910.1|PREDICTED: expansin-A2-like [Musa acuminata subsp. malaccensis]	sp|Q40636|EXPA2_ORYSJ	Expansin-A2 OS=Oryza sativa subsp. japonica GN=EXPA2 PE=2 SV=2						GO:0005576;GO:0016020;GO:0009831;GO:0009828;GO:0009826	extracellular region|membrane|plant-type cell wall modification involved in multidimensional cell growth|plant-type cell wall loosening|unidimensional cell growth
comp45904_c0_seq2	705	73.831	0	0	0.00970527
comp45909_c0_seq1	471	3.83538	87.6055	4.51358	0.0476876
comp45923_c0_seq1	361	0	54.232	Inf	0.0149873	gi|548847414|gb|ERN06598.1|hypothetical protein AMTR_s00058p00153960 [Amborella trichopoda]	sp|Q6K4V2|SWET4_ORYSJ	Bidirectional sugar transporter SWEET4 OS=Oryza sativa subsp. japonica GN=SWEET4 PE=2 SV=1						GO:0005887;GO:0051119;GO:0008643;GO:0009507	integral component of plasma membrane|sugar transmembrane transporter activity|carbohydrate transport|chloroplast
comp45927_c0_seq1	749	1.91769	98.0347	5.67585	0.0200366	gi|695022482|ref|XP_009398369.1|PREDICTED: uncharacterized protein LOC103982982 [Musa acuminata subsp. malaccensis]
comp45938_c0_seq1	937	0	117.85	Inf	0.00321291	gi|695010731|ref|XP_009392048.1|PREDICTED: uncharacterized protein LOC103978070 [Musa acuminata subsp. malaccensis]								GO:0016023;GO:0046872;GO:0016702;GO:0055114	cytoplasmic membrane-bounded vesicle|metal ion binding|oxidoreductase activity, acting on single donors with incorporation of molecular oxygen, incorporation of two atoms of oxygen|oxidation-reduction process
comp45946_c1_seq1	759	0	30.2448	Inf	0.0455653	gi|242036487|ref|XP_002465638.1|hypothetical protein SORBIDRAFT_01g042740 [Sorghum bicolor] >gi|241919492|gb|EER92636.1| hypothetical protein SORBIDRAFT_01g042740 [Sorghum bicolor]	sp|Q9SYD6|MATE1_ARATH	MATE efflux family protein 1 OS=Arabidopsis thaliana GN=MATE PE=2 SV=2						GO:0006855;GO:0016020;GO:0015297;GO:0015238	drug transmembrane transport|membrane|antiporter activity|drug transmembrane transporter activity
comp45947_c0_seq1	1065	0	38.5881	Inf	0.0289511	gi|695076839|ref|XP_009385729.1|PREDICTED: peroxidase 20 [Musa acuminata subsp. malaccensis]	sp|Q9SLH7|PER20_ARATH	Peroxidase 20 OS=Arabidopsis thaliana GN=PER20 PE=2 SV=1	ko00940	Phenylpropanoid biosynthesis	K00430	E1.11.1.7	peroxidase	GO:0020037;GO:0046872;GO:0004601;GO:0055114;GO:0000041;GO:0006979	heme binding|metal ion binding|peroxidase activity|oxidation-reduction process|transition metal ion transport|response to oxidative stress
comp45968_c0_seq1	930	0	141.837	Inf	0.00201559
comp46036_c0_seq1	570	147.662	0	0	0.00206582
comp46052_c0_seq1	363	0	40.674	Inf	0.0261327
comp46054_c0_seq1	591	51.7776	0	0	0.0181035	gi|672165109|ref|XP_008802450.1|PREDICTED: uncharacterized protein LOC103716288 [Phoenix dactylifera]								GO:0016020	membrane
comp46059_c0_seq1	406	0	33.3735	Inf	0.0381284	gi|115450739|ref|NP_001048970.1|Os03g0149000 [Oryza sativa Japonica Group] >gi|57999829|dbj|BAD88524.1| LOB domain protein [Oryza sativa Japonica Group] >gi|108706198|gb|ABF93993.1| expressed protein [Oryza sativa Japonica Group] >gi|113547441|dbj|BAF10884.1| Os03g0149000 [Oryza sativa Japonica Group]	sp|Q9SLB7|LBD16_ARATH	LOB domain-containing protein 16 OS=Arabidopsis thaliana GN=LBD16 PE=2 SV=1
comp46072_c0_seq1	600	0	40.674	Inf	0.0261327	gi|326508460|dbj|BAJ99497.1|predicted protein [Hordeum vulgare subsp. vulgare]	sp|A7QEU4|PER5_VITVI	Peroxidase 5 OS=Vitis vinifera GN=GSVIVT00037159001 PE=1 SV=2	ko00940	Phenylpropanoid biosynthesis	K00430	E1.11.1.7	peroxidase	GO:0020037;GO:0046872;GO:0004601;GO:0055114;GO:0006979	heme binding|metal ion binding|peroxidase activity|oxidation-reduction process|response to oxidative stress
comp46095_c0_seq2	826	76.7075	0	0	0.00906469
comp46096_c0_seq1	774	194.645	12.5151	-3.95911	0.0422391
comp46103_c0_seq2	752	0	31.2877	Inf	0.0428868	gi|695044934|ref|XP_009410241.1|PREDICTED: transcription factor MYB57-like [Musa acuminata subsp. malaccensis]								GO:0003677;GO:0003682	DNA binding|chromatin binding
comp46129_c0_seq1	326	75.7487	0	0	0.00927188
comp46161_c1_seq1	395	81.5017	0	0	0.00811163	gi|695081294|ref|XP_009388156.1|PREDICTED: 1-aminocyclopropane-1-carboxylate oxidase 5-like [Musa acuminata subsp. malaccensis]	sp|Q9C899|F6H2_ARATH	Feruloyl CoA ortho-hydroxylase 2 OS=Arabidopsis thaliana GN=F6'H2 PE=1 SV=1						GO:0055114;GO:0005506;GO:0016706	oxidation-reduction process|iron ion binding|oxidoreductase activity, acting on paired donors, with incorporation or reduction of molecular oxygen, 2-oxoglutarate as one donor, and incorporation of one atom each of oxygen into both donors
comp46182_c0_seq1	770	1103.63	4.17169	-8.04741	0.000105311	gi|475487000|gb|EMT03270.1|hypothetical protein F775_32363 [Aegilops tauschii]								GO:0009570	chloroplast stroma
comp46183_c0_seq1	322	0	45.8886	Inf	0.0205998	gi|604329897|gb|EYU35054.1|hypothetical protein MIMGU_mgv1a024312mg [Erythranthe guttata]	sp|Q39111|GAOX2_ARATH	Gibberellin 20 oxidase 2 OS=Arabidopsis thaliana GN=GA20OX2 PE=2 SV=1
comp46187_c0_seq2	985	0	105.335	Inf	0.00420822
comp46198_c0_seq1	395	0	29.2018	Inf	0.0484827
comp46234_c0_seq1	335	0	63.6183	Inf	0.0112913	gi|743785085|ref|XP_010921818.1|PREDICTED: protein LURP-one-related 11-like [Elaeis guineensis]	sp|Q9LUM1|LOR11_ARATH	Protein LURP-one-related 11 OS=Arabidopsis thaliana GN=At3g14260 PE=2 SV=1						GO:0044249	cellular biosynthetic process
comp46250_c0_seq1	1467	2.87653	78.2192	4.76512	0.0435891	gi|672194306|ref|XP_008776257.1|PREDICTED: uncharacterized protein LOC103696422 [Phoenix dactylifera]	sp|P0C2F6|RNHX1_ARATH	Putative ribonuclease H protein At1g65750 OS=Arabidopsis thaliana GN=At1g65750 PE=3 SV=1						GO:0003676;GO:0004523	nucleic acid binding|RNA-DNA hybrid ribonuclease activity
comp46260_c0_seq1	506	53.6953	0	0	0.0169429
comp46274_c0_seq1	339	63.2837	0	0	0.0126942
comp46277_c0_seq1	338	0	57.3608	Inf	0.013548	gi|597977891|ref|XP_007362605.1|hypothetical protein DICSQDRAFT_159830 [Dichomitus squalens LYAD-421 SS1] >gi|395332430|gb|EJF64809.1| hypothetical protein DICSQDRAFT_159830 [Dichomitus squalens LYAD-421 SS1]
comp46294_c0_seq1	1614	0	113.679	Inf	0.00350768	gi|672122769|ref|XP_008784724.1|PREDICTED: xyloglucan galactosyltransferase KATAMARI1 homolog [Phoenix dactylifera]	sp|Q8H038|KATAM_ORYSJ	Xyloglucan galactosyltransferase KATAMARI1 homolog OS=Oryza sativa subsp. japonica GN=Os03g0144800 PE=2 SV=1						GO:0030173;GO:0010256;GO:0005768;GO:0009863;GO:0005802;GO:0009826;GO:0009969;GO:0016757;GO:0042353	integral component of Golgi membrane|endomembrane system organization|endosome|salicylic acid mediated signaling pathway|trans-Golgi network|unidimensional cell growth|xyloglucan biosynthetic process|transferase activity, transferring glycosyl groups|fucose biosynthetic process
comp46297_c0_seq2	618	0	55.2749	Inf	0.0144783
comp46312_c0_seq1	1576	0.958844	86.5626	6.4963	0.0152344	gi|743769830|ref|XP_010915208.1|PREDICTED: allene oxide synthase 2-like [Elaeis guineensis]	sp|Q6Z6K9|C74A4_ORYSJ	Allene oxide synthase 4 OS=Oryza sativa subsp. japonica GN=CYP74A4 PE=2 SV=1	ko00592	alpha-Linolenic acid metabolism	K01723	AOS	hydroperoxide dehydratase	GO:0009978;GO:0031407;GO:0055114;GO:0009753;GO:0009620;GO:0005739;GO:0009611;GO:0009941;GO:0016705;GO:0009055;GO:0004497;GO:0009535;GO:0047987;GO:0010287;GO:0020037;GO:0005506	allene oxide synthase activity|oxylipin metabolic process|oxidation-reduction process|response to jasmonic acid|response to fungus|mitochondrion|response to wounding|chloroplast envelope|oxidoreductase activity, acting on paired donors, with incorporation or reduction of molecular oxygen|electron carrier activity|monooxygenase activity|chloroplast thylakoid membrane|hydroperoxide dehydratase acti…
comp46317_c0_seq1	443	1.91769	60.4895	4.97925	0.0460466
comp46320_c0_seq1	608	0	74.0475	Inf	0.00864295
comp46327_c0_seq1	460	39.3126	0	0	0.0307166
comp46348_c0_seq1	754	0	61.5324	Inf	0.0119697
comp46351_c0_seq2	359	0	88.6484	Inf	0.00615372
comp46406_c0_seq1	827	92.049	0	0	0.00639072
comp46416_c0_seq1	617	4.79422	110.55	4.52726	0.0390956
comp46419_c0_seq1	312	204.234	0	0	0.000874267
comp46419_c1_seq1	439	136.156	0	0	0.00253958	gi|695000755|ref|XP_009413349.1|PREDICTED: uncharacterized protein LOC103994667 [Musa acuminata subsp. malaccensis]	sp|P82024|RR21_SPIOL	30S ribosomal protein S21, chloroplastic (Fragment) OS=Spinacia oleracea GN=rps21 PE=1 SV=1						GO:0005840;GO:0003735;GO:0009507;GO:0006412;GO:0019843	ribosome|structural constituent of ribosome|chloroplast|translation|rRNA binding
comp46425_c0_seq1	869	269.435	1.04292	-8.01316	0.00109412	gi|695002934|ref|XP_009382832.1|PREDICTED: cytochrome c6, chloroplastic isoform X2 [Musa acuminata subsp. malaccensis]	sp|Q93VA3|CYC6_ARATH	Cytochrome c6, chloroplastic OS=Arabidopsis thaliana GN=petJ PE=1 SV=1	ko00195	Photosynthesis	K08906	petJ	cytochrome c6	GO:0020037;GO:0005506;GO:0009055;GO:0009507	heme binding|iron ion binding|electron carrier activity|chloroplast
comp46466_c1_seq1	1530	57.5306	1.04292	-5.78563	0.0340072	gi|743813410|ref|XP_010929705.1|PREDICTED: protein NRT1/ PTR FAMILY 6.1 isoform X2 [Elaeis guineensis]	sp|Q9LYR6|PTR49_ARATH	Probable peptide/nitrate transporter At5g13400 OS=Arabidopsis thaliana GN=At5g13400 PE=2 SV=1
comp46468_c0_seq1	356	61.366	0	0	0.013389
comp46469_c0_seq2	1063	0.958844	87.6055	6.51358	0.0148929	gi|743826944|ref|XP_010933448.1|PREDICTED: transcription factor MYB39-like [Elaeis guineensis]	sp|Q8GWP0|MYB39_ARATH	Transcription factor MYB39 OS=Arabidopsis thaliana GN=MYB39 PE=2 SV=1						GO:0003677;GO:0003682	DNA binding|chromatin binding
comp46486_c0_seq1	448	33.5595	0	0	0.041294
comp46512_c0_seq1	890	2996.39	0	0	1.17202e-06	gi|695043792|ref|XP_009409605.1|PREDICTED: protodermal factor 1-like, partial [Musa acuminata subsp. malaccensis]	sp|Q9S728|PDF1_ARATH	Protodermal factor 1 OS=Arabidopsis thaliana GN=PDF1 PE=2 SV=1						GO:0016023	cytoplasmic membrane-bounded vesicle
comp46522_c0_seq1	2267	0	106.378	Inf	0.0041115
comp46536_c1_seq1	2095	0	126.194	Inf	0.00271231	gi|743777039|ref|XP_010918937.1|PREDICTED: receptor-like serine/threonine-protein kinase SD1-8 isoform X1 [Elaeis guineensis]	sp|O81832|Y4729_ARATH	G-type lectin S-receptor-like serine/threonine-protein kinase At4g27290 OS=Arabidopsis thaliana GN=At4g27290 PE=3 SV=4
comp46541_c0_seq2	1860	84.3783	0	0	0.00759701
comp46543_c0_seq2	936	30.683	0	0	0.0484564	gi|125532605|gb|EAY79170.1|hypothetical protein OsI_34279 [Oryza sativa Indica Group]	sp|Q10AZ4|ACT3_ORYSJ	Actin-3 OS=Oryza sativa subsp. japonica GN=ACT3 PE=2 SV=1						GO:0005618;GO:0048767;GO:0005856;GO:0005524;GO:0005737;GO:0005634;GO:0005886	cell wall|root hair elongation|cytoskeleton|ATP binding|cytoplasm|nucleus|plasma membrane
comp46568_c0_seq1	912	190.81	2831.54	3.89138	0.0220025	gi|743822764|ref|XP_010932358.1|PREDICTED: auxin-repressed 12.5 kDa protein-like [Elaeis guineensis]
comp46571_c0_seq1	1515	772.828	66.7471	-3.53337	0.034086	gi|374974550|gb|AFA27369.1|photosystem II protein D1, partial [Tradescantia ohiensis]	sp|Q7YJY8|PSBA_CALFG	Photosystem Q(B) protein OS=Calycanthus floridus var. glaucus GN=psbA PE=3 SV=1	ko00195	Photosynthesis	K02703	psbA	photosystem II P680 reaction center D1 protein	GO:0009772;GO:0016491;GO:0009635;GO:0045156;GO:0005506;GO:0009523;GO:0016021;GO:0009535	photosynthetic electron transport in photosystem II|oxidoreductase activity|response to herbicide|electron transporter, transferring electrons within the cyclic electron transport pathway of photosynthesis activity|iron ion binding|photosystem II|integral component of membrane|chloroplast thylakoid membrane
comp46581_c0_seq1	1562	54.6541	3734.71	6.09452	0.00141577	gi|695040134|ref|XP_009407632.1|PREDICTED: 3'-N-debenzoyl-2'-deoxytaxol N-benzoyltransferase-like [Musa acuminata subsp. malaccensis]	sp|Q8LL69|DBNBT_TAXCA	3'-N-debenzoyl-2'-deoxytaxol N-benzoyltransferase OS=Taxus canadensis GN=TAX10 PE=1 SV=1						GO:0016747	transferase activity, transferring acyl groups other than amino-acyl groups
comp46630_c0_seq1	1530	2752.84	32.3306	-6.41188	0.000743303	gi|672202269|ref|XP_008778346.1|PREDICTED: magnesium-protoporphyrin IX monomethyl ester [oxidative] cyclase, chloroplastic [Phoenix dactylifera]	sp|Q6SJV8|CRD1_GOSHI	Magnesium-protoporphyrin IX monomethyl ester [oxidative] cyclase, chloroplastic OS=Gossypium hirsutum GN=CRD1 PE=2 SV=2	ko00860	Porphyrin and chlorophyll metabolism	K04035	E1.14.13.81, acsF, chlE	magnesium-protoporphyrin IX monomethyl ester (oxidative) cyclase	GO:0046914;GO:0006636;GO:0010207;GO:0009706;GO:0015995;GO:0019288;GO:0019216;GO:0003677;GO:0009416;GO:0019344;GO:0055114;GO:0009535;GO:0048529;GO:0006364;GO:0010027;GO:0031408	transition metal ion binding|unsaturated fatty acid biosynthetic process|photosystem II assembly|chloroplast inner membrane|chlorophyll biosynthetic process|isopentenyl diphosphate biosynthetic process, methylerythritol 4-phosphate pathway|regulation of lipid metabolic process|DNA binding|response to light stimulus|cysteine biosynthetic process|oxidation-reduction process|chloroplast thylakoid me…
comp46631_c0_seq1	378	0	103.249	Inf	0.00441044
comp46650_c1_seq2	1495	0	37.5452	Inf	0.0305223	gi|695016638|ref|XP_009395234.1|PREDICTED: UPF0481 protein At3g47200-like [Musa acuminata subsp. malaccensis]	sp|Q9SD53|Y3720_ARATH	UPF0481 protein At3g47200 OS=Arabidopsis thaliana GN=At3g47200 PE=1 SV=1
comp46654_c0_seq1	633	0	259.688	Inf	0.000385051	gi|763781594|gb|KJB48665.1|hypothetical protein B456_008G080400 [Gossypium raimondii] >gi|763781595|gb|KJB48666.1| hypothetical protein B456_008G080400 [Gossypium raimondii]	sp|O64818|Y2309_ARATH	Uncharacterized protein At2g23090 OS=Arabidopsis thaliana GN=At2g23090 PE=1 SV=1
comp46660_c0_seq1	1258	3544.85	100.121	-5.14591	0.00476486	gi|695066831|ref|XP_009380317.1|PREDICTED: fruit protein pKIWI502 [Musa acuminata subsp. malaccensis]	sp|P43394|K502_ACTDE	Fruit protein pKIWI502 OS=Actinidia deliciosa GN=pKIWI502 PE=2 SV=1						GO:0009941;GO:0016491;GO:0005507;GO:0009570;GO:0009579;GO:0055114	chloroplast envelope|oxidoreductase activity|copper ion binding|chloroplast stroma|thylakoid|oxidation-reduction process
comp46681_c0_seq1	523	93.9667	4.17169	-4.49345	0.0469311
comp46707_c0_seq1	918	23.0123	507.903	4.46408	0.0130164	gi|743803035|ref|XP_010926814.1|PREDICTED: uncharacterized protein LOC105048985 [Elaeis guineensis]
comp46710_c0_seq1	1050	1820.84	153.31	-3.57009	0.0300439	gi|695053446|ref|XP_009414813.1|PREDICTED: uncharacterized protein LOC103995830 [Musa acuminata subsp. malaccensis]	sp|O78424|YCF19_GUITH	Uncharacterized protein ycf19 OS=Guillardia theta GN=ycf19 PE=3 SV=1						GO:0016020	membrane
comp46713_c0_seq2	1269	9.58844	366.066	5.25466	0.00674182	gi|743865396|ref|XP_010904820.1|PREDICTED: probable glutathione S-transferase GSTF1 [Elaeis guineensis]	sp|O65857|GSTF1_ORYSJ	Probable glutathione S-transferase GSTF1 OS=Oryza sativa subsp. japonica GN=GSTF1 PE=1 SV=2	ko00480;ko00980;ko00982	Glutathione metabolism|Metabolism of xenobiotics by cytochrome P450|Drug metabolism - cytochrome P450	K00799	GST, gst	glutathione S-transferase	GO:0004364	glutathione transferase activity
comp46732_c0_seq1	620	137.115	8.34338	-4.03861	0.0498813
comp46738_c0_seq1	1169	2279.17	5.21461	-8.77173	3.50912e-05	gi|672146643|ref|XP_008797055.1|PREDICTED: UPF0603 protein Os05g0401100, chloroplastic [Phoenix dactylifera]	sp|Q6ATY4|U603_ORYSJ	UPF0603 protein Os05g0401100, chloroplastic OS=Oryza sativa subsp. japonica GN=Os05g0401100 PE=3 SV=1						GO:0010218;GO:0016117;GO:0035304;GO:0006636;GO:0010114;GO:0010207;GO:0015995;GO:0009773;GO:0019288;GO:0009637;GO:0019761;GO:0010206;GO:0019344;GO:0009657;GO:0009543;GO:0009535;GO:0003993;GO:0006364	response to far red light|carotenoid biosynthetic process|regulation of protein dephosphorylation|unsaturated fatty acid biosynthetic process|response to red light|photosystem II assembly|chlorophyll biosynthetic process|photosynthetic electron transport in photosystem I|isopentenyl diphosphate biosynthetic process, methylerythritol 4-phosphate pathway|response to blue light|glucosinolate biosynt…
comp46748_c0_seq1	991	2782.56	229.443	-3.60021	0.0318394	gi|695060856|ref|XP_009418834.1|PREDICTED: uncharacterized protein LOC103998931 [Musa acuminata subsp. malaccensis]								GO:0009706	chloroplast inner membrane
comp46753_c0_seq1	768	0	75.0904	Inf	0.00842838	gi|122178461|sp|Q1EPG7.1|CSPL1_MUSACRecName: Full=CASP-like protein 1E1; Short=MaCASPL1E1 [Musa acuminata] >gi|102139805|gb|ABF69990.1| hypothetical protein MA4_106O17.50 [Musa acuminata]	sp|Q1EPG7|CSPL1_MUSAC	CASP-like protein MA4_106O17.50 OS=Musa acuminata GN=MA4_106O17.50 PE=2 SV=1						GO:0016021;GO:0005886	integral component of membrane|plasma membrane
comp46760_c0_seq1	426	37.3949	0	0	0.0337772	gi|763787395|gb|KJB54391.1|hypothetical protein B456_009G074800 [Gossypium raimondii]	sp|Q56YA5|SGAT_ARATH	Serine--glyoxylate aminotransferase OS=Arabidopsis thaliana GN=AGT1 PE=1 SV=2	ko04146;ko00250;ko00260;ko00630;ko00680;ko01200	Peroxisome|Alanine, aspartate and glutamate metabolism|Glycine, serine and threonine metabolism|Glyoxylate and dicarboxylate metabolism|Methane metabolism|Carbon metabolism	K00830	AGXT	alanine-glyoxylate transaminase / serine-glyoxylate transaminase / serine-pyruvate transaminase	GO:0050281;GO:0008152;GO:0030170	serine-glyoxylate transaminase activity|metabolic process|pyridoxal phosphate binding
comp46768_c0_seq1	434	0	30.2448	Inf	0.0455653
comp46773_c0_seq1	783	7.67075	333.735	5.44319	0.00603645	gi|695026546|ref|XP_009400574.1|PREDICTED: uncharacterized protein LOC103984739 [Musa acuminata subsp. malaccensis]
comp46789_c0_seq1	1116	58.4895	0	0	0.014556
comp46795_c0_seq1	1044	0.958844	105.335	6.77948	0.0101562	gi|514802901|ref|XP_004976342.1|PREDICTED: transcription factor LAF1-like [Setaria italica]	sp|Q9M0K4|LAF1_ARATH	Transcription factor LAF1 OS=Arabidopsis thaliana GN=LAF1 PE=1 SV=2						GO:0003677;GO:0003682	DNA binding|chromatin binding
comp46802_c0_seq1	892	1.91769	77.1763	5.33072	0.0310959	gi|695066883|ref|XP_009380342.1|PREDICTED: uncharacterized protein LOC103968760 [Musa acuminata subsp. malaccensis]
comp46812_c0_seq1	1670	89.1725	0	0	0.00681773
comp46813_c0_seq1	1282	648.178	44.8457	-3.85335	0.0243657	gi|672163754|ref|XP_008801732.1|PREDICTED: uncharacterized protein LOC103715764 [Phoenix dactylifera]	sp|Q0VMF9|RS6_ALCBS	30S ribosomal protein S6 OS=Alcanivorax borkumensis (strain SK2 / ATCC 700651 / DSM 11573) GN=rpsF PE=3 SV=1						GO:0005840;GO:0019243;GO:0003735;GO:0042254;GO:0006412;GO:0019843	ribosome|methylglyoxal catabolic process to D-lactate|structural constituent of ribosome|ribosome biogenesis|translation|rRNA binding
comp46816_c0_seq1	824	45.0657	0	0	0.0235901
comp46821_c0_seq1	579	0	32.3306	Inf	0.0404162
comp46832_c0_seq1	519	3.83538	429.684	6.80777	0.00112961
comp46837_c0_seq1	1297	35.4772	458.886	3.69317	0.0339973	gi|743768753|ref|XP_010914653.1|PREDICTED: probable pectinesterase 53 [Elaeis guineensis]	sp|Q8VYZ3|PME53_ARATH	Probable pectinesterase 53 OS=Arabidopsis thaliana GN=PME53 PE=2 SV=1	ko00040;ko00500	Pentose and glucuronate interconversions|Starch and sucrose metabolism	K01051	E3.1.1.11	pectinesterase	GO:0030599;GO:0042545;GO:0045330;GO:0005618	pectinesterase activity|cell wall modification|aspartyl esterase activity|cell wall
comp46838_c0_seq1	1006	1072.95	14.6009	-6.19937	0.000963251	gi|672131165|ref|XP_008789138.1|PREDICTED: uncharacterized protein LOC103706711 [Phoenix dactylifera]								GO:0006098;GO:0019760;GO:0019288;GO:0000023;GO:0019252;GO:0009535;GO:0043085	pentose-phosphate shunt|glucosinolate metabolic process|isopentenyl diphosphate biosynthetic process, methylerythritol 4-phosphate pathway|maltose metabolic process|starch biosynthetic process|chloroplast thylakoid membrane|positive regulation of catalytic activity
comp46842_c0_seq1	384	422.85	8.34338	-5.66337	0.00384431	gi|695075450|ref|XP_009384961.1|PREDICTED: uncharacterized protein LOC103972370 [Musa acuminata subsp. malaccensis]
comp46842_c1_seq1	1055	1370.19	38.5881	-5.15007	0.00360078	gi|695075450|ref|XP_009384961.1|PREDICTED: uncharacterized protein LOC103972370 [Musa acuminata subsp. malaccensis]
comp46850_c0_seq1	924	53.6953	1500.77	4.80476	0.00568517	gi|743773429|ref|XP_010917057.1|PREDICTED: uncharacterized protein LOC105041740 isoform X1 [Elaeis guineensis]
comp46872_c0_seq1	856	360.525	31.2877	-3.52643	0.0461303	gi|695002789|ref|XP_009382021.1|PREDICTED: uncharacterized protein LOC103970101 [Musa acuminata subsp. malaccensis]
comp46880_c0_seq1	550	0	31.2877	Inf	0.0428868	gi|514825076|ref|XP_004987195.1|PREDICTED: uncharacterized protein At4g15970-like [Setaria italica]	sp|P0C042|Y4597_ARATH	Uncharacterized protein At4g15970 OS=Arabidopsis thaliana GN=At4g15970 PE=2 SV=1
comp46885_c0_seq1	800	428.603	40.674	-3.39746	0.0492434	gi|695070116|ref|XP_009382072.1|PREDICTED: uncharacterized protein LOC103970138 [Musa acuminata subsp. malaccensis]								GO:0005576	extracellular region
comp46891_c0_seq1	766	0	73.0046	Inf	0.00886493	gi|672114639|ref|XP_008777897.1|PREDICTED: uncharacterized protein LOC103697748 [Phoenix dactylifera]
comp46921_c0_seq1	1009	361.484	12.5151	-4.85219	0.0107232	gi|672124105|ref|XP_008785429.1|PREDICTED: uncharacterized protein LOC103704061 [Phoenix dactylifera]								GO:0016556;GO:0010027;GO:0000023;GO:0019252;GO:0009535	mRNA modification|thylakoid membrane organization|maltose metabolic process|starch biosynthetic process|chloroplast thylakoid membrane
comp46937_c0_seq4	898	0	38.5881	Inf	0.0289511
comp46942_c0_seq1	722	11.5061	460.972	5.3242	0.00508343	gi|449442951|ref|XP_004139244.1|PREDICTED: PRA1 family protein E-like [Cucumis sativus] >gi|700205675|gb|KGN60794.1| hypothetical protein Csa_2G010300 [Cucumis sativus]	sp|Q9FRR1|PRA1E_ARATH	PRA1 family protein E OS=Arabidopsis thaliana GN=PRA1E PE=1 SV=1
comp46946_c0_seq1	2277	93.9667	0	0	0.00612097
comp46946_c1_seq1	543	49.8599	0	0	0.0194174
comp46962_c0_seq1	556	47.9422	0	0	0.0209163
comp46995_c0_seq2	609	39.3126	0	0	0.0307166
comp47011_c0_seq1	922	0	46.9315	Inf	0.0197023
comp47016_c0_seq1	937	1950.29	84.4767	-4.52899	0.00846322	gi|695005982|ref|XP_009389462.1|PREDICTED: 30S ribosomal protein S6 alpha, chloroplastic [Musa acuminata subsp. malaccensis]	sp|Q8VY91|RR6_ARATH	30S ribosomal protein S6 alpha, chloroplastic OS=Arabidopsis thaliana GN=RPS6 PE=1 SV=1	ko03010	Ribosome	K02990	RP-S6, MRPS6, rpsF	small subunit ribosomal protein S6	GO:0005840;GO:0003735;GO:0006412;GO:0019843	ribosome|structural constituent of ribosome|translation|rRNA binding
comp47017_c0_seq1	405	1907.14	197.112	-3.27432	0.0441956	gi|695059911|ref|XP_009418330.1|PREDICTED: transketolase, chloroplastic-like [Musa acuminata subsp. malaccensis]
comp47032_c0_seq1	1367	1587.85	100.121	-3.98726	0.0171704	gi|413939054|gb|AFW73605.1|hypothetical protein ZEAMMB73_117146 [Zea mays]
comp47046_c0_seq1	763	0	46.9315	Inf	0.0197023
comp47058_c0_seq1	1308	32.6007	0	0	0.0435168	gi|672160850|ref|XP_008800217.1|PREDICTED: adenosine deaminase-like protein [Phoenix dactylifera]	sp|Q80SY6|ADAL_MOUSE	Adenosine deaminase-like protein OS=Mus musculus GN=Adal PE=2 SV=1	ko00230	Purine metabolism	K01488	add, ADA	adenosine deaminase	GO:0005829;GO:0004000;GO:0043103;GO:0009168;GO:0006154;GO:0046103	cytosol|adenosine deaminase activity|hypoxanthine salvage|purine ribonucleoside monophosphate biosynthetic process|adenosine catabolic process|inosine biosynthetic process
comp47082_c1_seq1	736	0	91.7772	Inf	0.00573107	gi|743767708|ref|XP_010914124.1|PREDICTED: transcription factor MYB86-like isoform X2 [Elaeis guineensis]								GO:0003677;GO:0003682	DNA binding|chromatin binding
comp47115_c0_seq1	1009	69.9956	1.04292	-6.06856	0.0246648	gi|658016429|ref|XP_008343557.1|PREDICTED: aquaporin TIP1-3 [Malus domestica]	sp|O82598|TIP13_ARATH	Aquaporin TIP1-3 OS=Arabidopsis thaliana GN=TIP1-3 PE=1 SV=1						GO:0016021;GO:0071918;GO:0015204;GO:0006833	integral component of membrane|urea transmembrane transport|urea transmembrane transporter activity|water transport
comp47117_c0_seq1	398	938.708	2.08585	-8.8139	6.19025e-05	gi|20135538|gb|AAL25839.1|lipid transfer precursor protein [Hevea brasiliensis]	sp|Q43766|NLTP3_HORVU	Non-specific lipid-transfer protein 3 OS=Hordeum vulgare GN=LTP3 PE=3 SV=1						GO:0008289;GO:0006869	lipid binding|lipid transport
comp47117_c1_seq1	332	724.886	0	0	2.05927e-05
comp47122_c0_seq1	658	0	62.5754	Inf	0.0116225	gi|695060495|ref|XP_009418639.1|PREDICTED: WD repeat-containing protein RUP2-like [Musa acuminata subsp. malaccensis]	sp|Q9FFA7|RUP2_ARATH	WD repeat-containing protein RUP2 OS=Arabidopsis thaliana GN=RUP2 PE=1 SV=1	ko04115;ko04120;ko04712	p53 signaling pathway|Ubiquitin mediated proteolysis|Circadian rhythm - plant	K10143	RFWD2, COP1	E3 ubiquitin-protein ligase RFWD2	GO:0005737;GO:0005834;GO:0010224;GO:0005515;GO:0080008;GO:0043496;GO:0009658;GO:0010218;GO:0010114;GO:0000166	cytoplasm|heterotrimeric G-protein complex|response to UV-B|protein binding|Cul4-RING E3 ubiquitin ligase complex|regulation of protein homodimerization activity|chloroplast organization|response to far red light|response to red light|nucleotide binding
comp47128_c0_seq1	479	918.572	55.2749	-4.0547	0.016823
comp47128_c1_seq1	316	880.219	58.4037	-3.91373	0.0203939	gi|695060405|ref|XP_009418590.1|PREDICTED: ruBisCO large subunit-binding protein subunit beta, chloroplastic [Musa acuminata subsp. malaccensis]	sp|Q43831|RUBB_SECCE	RuBisCO large subunit-binding protein subunit beta, chloroplastic (Fragment) OS=Secale cereale GN=CPN60 PE=2 SV=1	ko03018	RNA degradation	K04077	groEL, HSPD1	chaperonin GroEL	GO:0042026;GO:0005739;GO:0008219;GO:0005730;GO:0051085;GO:0009409;GO:0009941;GO:0009627;GO:0005524;GO:0009570;GO:0022626;GO:0005886;GO:0010319;GO:0048046	protein refolding|mitochondrion|cell death|nucleolus|chaperone mediated protein folding requiring cofactor|response to cold|chloroplast envelope|systemic acquired resistance|ATP binding|chloroplast stroma|cytosolic ribosome|plasma membrane|stromule|apoplast
comp47138_c0_seq2	1436	1748.93	3.12877	-9.12666	2.50985e-05	gi|731324475|ref|XP_010672989.1|PREDICTED: uncharacterized protein LOC104889462 isoform X2 [Beta vulgaris subsp. vulgaris]
comp47158_c0_seq1	1099	336.554	29.2018	-3.52671	0.0476877	gi|695065141|ref|XP_009421153.1|PREDICTED: uncharacterized protein LOC104000754 [Musa acuminata subsp. malaccensis]								GO:0008565;GO:0006606;GO:0015996;GO:0009535;GO:0005634	protein transporter activity|protein import into nucleus|chlorophyll catabolic process|chloroplast thylakoid membrane|nucleus
comp47170_c0_seq1	329	77.6663	0	0	0.00886341
comp47170_c1_seq1	462	167.798	0	0	0.00148185
comp47183_c0_seq1	672	49.8599	0	0	0.0194174
comp47202_c0_seq1	586	2.87653	115.764	5.33072	0.020708
comp47204_c0_seq3	1549	2060.56	7.30046	-8.14083	7.16058e-05	gi|357124325|ref|XP_003563851.1|PREDICTED: haloacid dehalogenase-like hydrolase domain-containing protein At3g48420 [Brachypodium distachyon]	sp|Q94K71|GPPL2_ARATH	Haloacid dehalogenase-like hydrolase domain-containing protein At3g48420 OS=Arabidopsis thaliana GN=At3g48420 PE=2 SV=1						GO:0019684;GO:0010103;GO:0006098;GO:0009941;GO:0016117;GO:0010027;GO:0019252;GO:0009570;GO:0016787	photosynthesis, light reaction|stomatal complex morphogenesis|pentose-phosphate shunt|chloroplast envelope|carotenoid biosynthetic process|thylakoid membrane organization|starch biosynthetic process|chloroplast stroma|hydrolase activity
comp47205_c1_seq1	455	10.5473	397.354	5.23548	0.00639183		sp|P36309|POLG_ASGVP	Genome polyprotein OS=Apple stem grooving virus (strain P-209) PE=4 SV=1
comp47221_c0_seq1	1445	3.83538	107.421	4.80777	0.0325023	gi|697104528|ref|XP_009606062.1|PREDICTED: F-box protein At1g67340-like [Nicotiana tomentosiformis]	sp|Q9FYF9|FB76_ARATH	F-box protein At1g67340 OS=Arabidopsis thaliana GN=At1g67340 PE=1 SV=1
comp47233_c0_seq1	1227	6.71191	1243.16	7.53308	0.00016507	gi|695077830|ref|XP_009386276.1|PREDICTED: peroxidase A2-like [Musa acuminata subsp. malaccensis]	sp|Q9LEH3|PER15_IPOBA	Peroxidase 15 OS=Ipomoea batatas GN=pod PE=1 SV=1	ko00940	Phenylpropanoid biosynthesis	K00430	E1.11.1.7	peroxidase	GO:0009615;GO:0006979;GO:0045926;GO:0055114;GO:0009651;GO:0042742;GO:0009416;GO:0046872;GO:0009723;GO:0004601;GO:0009505;GO:0020037;GO:0010043;GO:0009826;GO:0005773;GO:0050832;GO:0005886;GO:0048046	response to virus|response to oxidative stress|negative regulation of growth|oxidation-reduction process|response to salt stress|defense response to bacterium|response to light stimulus|metal ion binding|response to ethylene|peroxidase activity|plant-type cell wall|heme binding|response to zinc ion|unidimensional cell growth|vacuole|defense response to fungus|plasma membrane|apoplast
comp47242_c0_seq1	1930	13.4238	3540.72	8.04311	0.000108329	gi|743839630|ref|XP_010937050.1|PREDICTED: putative laccase-9 [Elaeis guineensis]	sp|Q6Z8L2|LAC9_ORYSJ	Putative laccase-9 OS=Oryza sativa subsp. japonica GN=LAC9 PE=3 SV=1						GO:0005507;GO:0052716;GO:0048046;GO:0046274;GO:0055114	copper ion binding|hydroquinone:oxygen oxidoreductase activity|apoplast|lignin catabolic process|oxidation-reduction process
comp47244_c0_seq2	533	0	124.108	Inf	0.0028275	gi|672152958|ref|XP_008797530.1|PREDICTED: uncharacterized protein LOC103712712 [Phoenix dactylifera]
comp47246_c1_seq1	338	38.3538	1427.76	5.21824	0.0032469	gi|695069932|ref|XP_009381972.1|PREDICTED: probable aquaporin PIP2-2 [Musa acuminata subsp. malaccensis]	sp|Q6K215|PIP22_ORYSJ	Probable aquaporin PIP2-2 OS=Oryza sativa subsp. japonica GN=PIP2-2 PE=2 SV=1						GO:0009624;GO:0005773;GO:0009269;GO:0006833;GO:0005886;GO:0006970;GO:0080170;GO:0016021;GO:0009507;GO:0009737;GO:0005215	response to nematode|vacuole|response to desiccation|water transport|plasma membrane|response to osmotic stress|hydrogen peroxide transmembrane transport|integral component of membrane|chloroplast|response to abscisic acid|transporter activity
comp47246_c2_seq1	315	37.3949	1418.37	5.24525	0.00313174	gi|526264888|gb|AGR83939.1|aquaporin PIP2-2, partial [Brassica napus]	sp|Q8H5N9|PIP21_ORYSJ	Probable aquaporin PIP2-1 OS=Oryza sativa subsp. japonica GN=PIP2-1 PE=2 SV=1						GO:0016021;GO:0006810;GO:0005886;GO:0005215	integral component of membrane|transport|plasma membrane|transporter activity
comp47268_c0_seq1	355	91.0902	0	0	0.00652996
comp47286_c0_seq1	1299	0	466.186	Inf	6.57467e-05	gi|695077946|ref|XP_009386342.1|PREDICTED: probable glycerol-3-phosphate acyltransferase 2 [Musa acuminata subsp. malaccensis]	sp|Q9SYJ2|GPAT3_ARATH	Probable glycerol-3-phosphate acyltransferase 3 OS=Arabidopsis thaliana GN=GPAT3 PE=2 SV=1	ko00561;ko00564	Glycerolipid metabolism|Glycerophospholipid metabolism	K13508	GPAT	glycerol-3-phosphate acyltransferase
comp47286_c1_seq1	693	0.958844	298.276	8.28114	0.000708928	gi|573965050|ref|XP_006664645.1|PREDICTED: probable glycerol-3-phosphate acyltransferase 3-like, partial [Oryza brachyantha]	sp|Q9SHJ5|GPAT1_ARATH	Glycerol-3-phosphate acyltransferase 1 OS=Arabidopsis thaliana GN=GPAT1 PE=1 SV=1	ko00561;ko00564	Glycerolipid metabolism|Glycerophospholipid metabolism	K13508	GPAT	glycerol-3-phosphate acyltransferase	GO:0008152;GO:0016746	metabolic process|transferase activity, transferring acyl groups
comp47302_c0_seq1	1243	3.83538	101.164	4.72118	0.0365628
comp47326_c0_seq1	1119	8013.06	504.775	-3.98864	0.0363942	gi|743835000|ref|XP_010935695.1|PREDICTED: CBS domain-containing protein DDB_G0289609-like [Elaeis guineensis]	sp|Q58821|Y1426_METJA	Uncharacterized protein MJ1426 OS=Methanocaldococcus jannaschii (strain ATCC 43067 / DSM 2661 / JAL-1 / JCM 10045 / NBRC 100440) GN=MJ1426 PE=4 SV=1						GO:0030554;GO:0008152;GO:0003824;GO:0009536	adenyl nucleotide binding|metabolic process|catalytic activity|plastid
comp47335_c0_seq1	1194	5393.5	86.5626	-5.96133	0.00243775	gi|672119298|ref|XP_008782883.1|PREDICTED: 30S ribosomal protein 2, chloroplastic [Phoenix dactylifera]	sp|P82277|RRP2_SPIOL	30S ribosomal protein 2, chloroplastic OS=Spinacia oleracea GN=PSRP2 PE=1 SV=1	ko03018;ko03013;ko03015	RNA degradation|RNA transport|mRNA surveillance pathway	K13126	PABPC	polyadenylate-binding protein	GO:0019013;GO:0003723;GO:0005840;GO:0009773;GO:0019288;GO:0009941;GO:0009535;GO:0000166;GO:0009570;GO:0045036	viral nucleocapsid|RNA binding|ribosome|photosynthetic electron transport in photosystem I|isopentenyl diphosphate biosynthetic process, methylerythritol 4-phosphate pathway|chloroplast envelope|chloroplast thylakoid membrane|nucleotide binding|chloroplast stroma|protein targeting to chloroplast
comp47381_c1_seq1	824	37.3949	0	0	0.0337772
comp47389_c0_seq1	1012	8154.97	113.679	-6.16465	0.00318605	gi|694996953|ref|XP_009396826.1|PREDICTED: 50S ribosomal protein L35, chloroplastic-like [Musa acuminata subsp. malaccensis] >gi|694996955|ref|XP_009396834.1| PREDICTED: 50S ribosomal protein L35, chloroplastic-like [Musa acuminata subsp. malaccensis]	sp|P23326|RK35_SPIOL	50S ribosomal protein L35, chloroplastic OS=Spinacia oleracea GN=RPL35 PE=1 SV=1	ko03010	Ribosome	K02916	RP-L35, MRPL35, rpmI	large subunit ribosomal protein L35	GO:0006412;GO:0005840;GO:0006098;GO:0003735;GO:0009507	translation|ribosome|pentose-phosphate shunt|structural constituent of ribosome|chloroplast
comp47395_c0_seq1	466	3572.65	301.405	-3.56722	0.0365748
comp47410_c0_seq1	996	6.71191	169.996	4.66264	0.0241681
comp47415_c0_seq2	930	134.238	0	0	0.00263194	gi|695053561|ref|XP_009414877.1|PREDICTED: aldehyde dehydrogenase family 3 member H1-like [Musa acuminata subsp. malaccensis] >gi|695053563|ref|XP_009414878.1| PREDICTED: aldehyde dehydrogenase family 3 member H1-like [Musa acuminata subsp. malaccensis]	sp|Q8W033|AL3I1_ARATH	Aldehyde dehydrogenase family 3 member I1, chloroplastic OS=Arabidopsis thaliana GN=ALDH3I1 PE=2 SV=2	ko00280;ko00310;ko00330;ko00340;ko00380;ko00010;ko00040;ko00053;ko00620;ko00071;ko00561;ko00410;ko00903;ko00625	Valine, leucine and isoleucine degradation|Lysine degradation|Arginine and proline metabolism|Histidine metabolism|Tryptophan metabolism|Glycolysis / Gluconeogenesis|Pentose and glucuronate interconversions|Ascorbate and aldarate metabolism|Pyruvate metabolism|Fatty acid degradation|Glycerolipid metabolism|beta-Alanine metabolism|Limonene and pinene degradation|Chloroalkane and chloroalkene degra…	K00128	E1.2.1.3	aldehyde dehydrogenase (NAD+)	GO:0004028;GO:0009941;GO:0004030;GO:0004029;GO:0006081;GO:0033721;GO:0055114	3-chloroallyl aldehyde dehydrogenase activity|chloroplast envelope|aldehyde dehydrogenase [NAD(P)+] activity|aldehyde dehydrogenase (NAD) activity|cellular aldehyde metabolic process|aldehyde dehydrogenase (NADP+) activity|oxidation-reduction process
comp47417_c0_seq1	1624	873.507	0	0	1.20748e-05	gi|695007308|ref|XP_009390196.1|PREDICTED: 1-deoxy-D-xylulose 5-phosphate reductoisomerase, chloroplastic [Musa acuminata subsp. malaccensis]	sp|Q8W250|DXR_ORYSJ	1-deoxy-D-xylulose 5-phosphate reductoisomerase, chloroplastic OS=Oryza sativa subsp. japonica GN=DXR PE=2 SV=2	ko00900	Terpenoid backbone biosynthesis	K00099	dxr	1-deoxy-D-xylulose-5-phosphate reductoisomerase	GO:0009072;GO:0006098;GO:0000096;GO:0042744;GO:0016117;GO:0006655;GO:0006636;GO:0043085;GO:0019252;GO:0030604;GO:0006766;GO:0000023;GO:0006546;GO:0009106;GO:0016853;GO:0015995;GO:0009108;GO:0019288;GO:0046872;GO:0019216;GO:0008652;GO:0009570;GO:0070402;GO:0019761;GO:0009695;GO:0046686;GO:0009416;GO:0031408	aromatic amino acid family metabolic process|pentose-phosphate shunt|sulfur amino acid metabolic process|hydrogen peroxide catabolic process|carotenoid biosynthetic process|phosphatidylglycerol biosynthetic process|unsaturated fatty acid biosynthetic process|positive regulation of catalytic activity|starch biosynthetic process|1-deoxy-D-xylulose-5-phosphate reductoisomerase activity|vitamin metab…
comp47432_c0_seq5	1864	557.088	15.6438	-5.15424	0.00541872	gi|695045435|ref|XP_009410509.1|PREDICTED: serine/threonine-protein kinase STN8, chloroplastic [Musa acuminata subsp. malaccensis]	sp|Q9LZV4|STN8_ARATH	Serine/threonine-protein kinase STN8, chloroplastic OS=Arabidopsis thaliana GN=STN8 PE=2 SV=1						GO:0006468;GO:0005524;GO:0042549;GO:0009579;GO:0004674	protein phosphorylation|ATP binding|photosystem II stabilization|thylakoid|protein serine/threonine kinase activity
comp47502_c0_seq1	365	2635.86	0	0	1.2974e-06
comp47522_c0_seq1	1797	1119.93	108.464	-3.36812	0.0390209	gi|672176657|ref|XP_008808400.1|PREDICTED: cytochrome P450 94A1-like [Phoenix dactylifera]	sp|P98188|C94A2_VICSA	Cytochrome P450 94A2 OS=Vicia sativa GN=CYP94A2 PE=2 SV=1	ko00945;ko00903;ko00363;ko00624;ko00627	Stilbenoid, diarylheptanoid and gingerol biosynthesis|Limonene and pinene degradation|Bisphenol degradation|Polycyclic aromatic hydrocarbon degradation|Aminobenzoate degradation	K00517	E1.14.-.-		GO:0016023;GO:0009055;GO:0004497;GO:0005506;GO:0020037;GO:0016705;GO:0055114	cytoplasmic membrane-bounded vesicle|electron carrier activity|monooxygenase activity|iron ion binding|heme binding|oxidoreductase activity, acting on paired donors, with incorporation or reduction of molecular oxygen|oxidation-reduction process
comp47531_c0_seq2	1173	7.67075	322.263	5.39273	0.00658889	gi|743849563|ref|XP_010939659.1|PREDICTED: transcription repressor MYB6-like [Elaeis guineensis]	sp|Q8GWP0|MYB39_ARATH	Transcription factor MYB39 OS=Arabidopsis thaliana GN=MYB39 PE=2 SV=1						GO:0003677;GO:0003682	DNA binding|chromatin binding
comp47536_c0_seq4	639	177.386	6290.91	5.1483	0.00775042	gi|695066383|ref|XP_009380082.1|PREDICTED: basic blue protein-like [Musa acuminata subsp. malaccensis]	sp|Q8LG89|BABL_ARATH	Basic blue protein OS=Arabidopsis thaliana GN=ARPN PE=2 SV=2						GO:0009055;GO:0005507	electron carrier activity|copper ion binding
comp47544_c0_seq1	655	0	4481.44	Inf	9.24461e-07
comp47553_c0_seq3	666	0	118.893	Inf	0.0031442
comp47572_c0_seq1	921	14783.5	131.408	-6.81378	0.0044442	gi|698447947|ref|XP_009771635.1|PREDICTED: plastocyanin [Nicotiana sylvestris]	sp|P17340|PLAS_SOLLC	Plastocyanin, chloroplastic OS=Solanum lycopersicum GN=PETE PE=2 SV=1	ko00195	Photosynthesis	K02638	petE	plastocyanin	GO:0009411;GO:0005507;GO:0017148;GO:0055114;GO:0009055;GO:0046688;GO:0009535;GO:0009570;GO:0055070;GO:0009543	response to UV|copper ion binding|negative regulation of translation|oxidation-reduction process|electron carrier activity|response to copper ion|chloroplast thylakoid membrane|chloroplast stroma|copper ion homeostasis|chloroplast thylakoid lumen
comp47577_c0_seq2	761	0	63.6183	Inf	0.0112913	gi|695016922|ref|XP_009395381.1|PREDICTED: mavicyanin-like [Musa acuminata subsp. malaccensis]	sp|Q41001|BCP_PEA	Blue copper protein OS=Pisum sativum PE=2 SV=1						GO:0009055;GO:0005507	electron carrier activity|copper ion binding
comp47580_c0_seq1	891	3.83538	248.216	6.01608	0.00488304	gi|743810757|ref|XP_010928982.1|PREDICTED: uncharacterized protein LOC105050596 [Elaeis guineensis]
comp47589_c0_seq1	618	19129.9	3.12877	-12.5779	8.17823e-05	gi|672109529|ref|XP_008790532.1|PREDICTED: photosystem II 5 kDa protein, chloroplastic-like [Phoenix dactylifera]	sp|P31336|PST2_GOSHI	Photosystem II 5 kDa protein, chloroplastic OS=Gossypium hirsutum GN=PSBT PE=1 SV=1						GO:0009611;GO:0010224;GO:0010193;GO:0009535	response to wounding|response to UV-B|response to ozone|chloroplast thylakoid membrane
comp47617_c1_seq1	688	0.958844	126.194	7.04013	0.0067137	gi|672134370|ref|XP_008790834.1|PREDICTED: uncharacterized protein LOC103707903 [Phoenix dactylifera]
comp47623_c0_seq4	1178	16462.4	289.933	-5.82731	0.0136304	gi|695050674|ref|XP_009413334.1|PREDICTED: xyloglucan endotransglucosylase/hydrolase protein 22-like [Musa acuminata subsp. malaccensis]	sp|Q38907|XTH25_ARATH	Probable xyloglucan endotransglucosylase/hydrolase protein 25 OS=Arabidopsis thaliana GN=XTH25 PE=2 SV=2						GO:0004553;GO:0006073;GO:0048046;GO:0005618;GO:0016762	hydrolase activity, hydrolyzing O-glycosyl compounds|cellular glucan metabolic process|apoplast|cell wall|xyloglucan:xyloglucosyl transferase activity
comp47647_c0_seq1	726	49831.1	23.9872	-11.0206	0.00837089	gi|672134773|ref|XP_008791038.1|PREDICTED: light-regulated protein [Phoenix dactylifera]	sp|Q03200|LIRP1_ORYSJ	Light-regulated protein OS=Oryza sativa subsp. japonica GN=LIR1 PE=2 SV=1
comp47652_c0_seq1	545	34.5184	0	0	0.0392173	gi|573026996|gb|ETS60249.1|hypothetical protein PaG_05796 [Pseudozyma aphidis DSM 70725]	sp|P41056|RL33B_YEAST	60S ribosomal protein L33-B OS=Saccharomyces cerevisiae (strain ATCC 204508 / S288c) GN=RPL33B PE=1 SV=2	ko03010	Ribosome	K02917	RP-L35Ae, RPL35A	large subunit ribosomal protein L35Ae	GO:0005840;GO:0003735;GO:0006412	ribosome|structural constituent of ribosome|translation
comp47654_c0_seq1	1556	2198.63	0	0	1.59726e-06	gi|225423755|ref|XP_002278958.1|PREDICTED: photosystem II stability/assembly factor HCF136, chloroplastic [Vitis vinifera] >gi|297737938|emb|CBI27139.3| unnamed protein product [Vitis vinifera]	sp|Q5Z5A8|P2SAF_ORYSJ	Photosystem II stability/assembly factor HCF136, chloroplastic OS=Oryza sativa subsp. japonica GN=HCF136 PE=3 SV=1						GO:0045893;GO:0006098;GO:0010218;GO:0009941;GO:0042744;GO:0016117;GO:0035304;GO:0030095;GO:0010114;GO:0010207;GO:0009902;GO:0015995;GO:0009533;GO:0010304;GO:0009637;GO:0046686;GO:0042793;GO:0009543;GO:0006364;GO:0010027	positive regulation of transcription, DNA-templated|pentose-phosphate shunt|response to far red light|chloroplast envelope|hydrogen peroxide catabolic process|carotenoid biosynthetic process|regulation of protein dephosphorylation|chloroplast photosystem II|response to red light|photosystem II assembly|chloroplast relocation|chlorophyll biosynthetic process|chloroplast stromal thylakoid|PSII asso…
comp47660_c0_seq1	399	1582.09	0	0	2.79981e-06
comp47669_c0_seq1	770	11929	0	0	3.64559e-06	gi|695058755|ref|XP_009417703.1|PREDICTED: germin-like protein 8-14 [Musa acuminata subsp. malaccensis]	sp|Q9ZRA4|AB19A_PRUPE	Auxin-binding protein ABP19a OS=Prunus persica GN=ABP19A PE=3 SV=1						GO:0005576;GO:0030145;GO:0045735	extracellular region|manganese ion binding|nutrient reservoir activity
comp47685_c1_seq1	868	3.83538	107.421	4.80777	0.0325023	gi|672122567|ref|XP_008784618.1|PREDICTED: uncharacterized protein LOC103703521 [Phoenix dactylifera]
comp47689_c0_seq1	636	0	344.165	Inf	0.00016615
comp47698_c0_seq1	1705	5255.42	270.117	-4.28215	0.0189493	gi|672168349|ref|XP_008804176.1|PREDICTED: phosphoglycolate phosphatase 1B, chloroplastic-like [Phoenix dactylifera]	sp|P0DKC4|PGP1B_ARATH	Phosphoglycolate phosphatase 1B, chloroplastic OS=Arabidopsis thaliana GN=PGLP1B PE=1 SV=1	ko00630;ko01200	Glyoxylate and dicarboxylate metabolism|Carbon metabolism	K19269	PGP, PGLP	phosphoglycolate phosphatase	GO:0016311;GO:0016791	dephosphorylation|phosphatase activity
comp47712_c0_seq1	1185	0	63.6183	Inf	0.0112913	gi|743835189|ref|XP_010935743.1|PREDICTED: inorganic phosphate transporter 1-4-like [Elaeis guineensis]	sp|Q8H6G8|PHT18_ORYSJ	Probable inorganic phosphate transporter 1-8 OS=Oryza sativa subsp. japonica GN=PHT1-8 PE=2 SV=1						GO:0005773;GO:0005886;GO:0016036;GO:0055085;GO:0005315;GO:0016021;GO:0006817;GO:0005634;GO:0009737	vacuole|plasma membrane|cellular response to phosphate starvation|transmembrane transport|inorganic phosphate transmembrane transporter activity|integral component of membrane|phosphate ion transport|nucleus|response to abscisic acid
comp47725_c0_seq1	1558	775.705	47.9744	-4.01517	0.0186476	gi|672172920|ref|XP_008806573.1|PREDICTED: magnesium-chelatase subunit ChlD, chloroplastic isoform X2 [Phoenix dactylifera]	sp|O22437|CHLD_PEA	Magnesium-chelatase subunit ChlD, chloroplastic OS=Pisum sativum GN=CHLD PE=2 SV=1	ko00860	Porphyrin and chlorophyll metabolism	K03404	chlD, bchD	magnesium chelatase subunit D	GO:0017111;GO:0016851;GO:0019288;GO:0015995;GO:0010007;GO:0005524;GO:0009534;GO:0009570;GO:0015979;GO:0009690	nucleoside-triphosphatase activity|magnesium chelatase activity|isopentenyl diphosphate biosynthetic process, methylerythritol 4-phosphate pathway|chlorophyll biosynthetic process|magnesium chelatase complex|ATP binding|chloroplast thylakoid|chloroplast stroma|photosynthesis|cytokinin metabolic process
comp47729_c1_seq1	782	0	42.7598	Inf	0.0236889
comp47754_c0_seq1	992	7725.4	1.04292	-12.8548	4.52415e-06	gi|695022172|ref|XP_009398204.1|PREDICTED: oxygen-evolving enhancer protein 3-1, chloroplastic-like [Musa acuminata subsp. malaccensis]	sp|Q9XFT3|PSBQ1_ARATH	Oxygen-evolving enhancer protein 3-1, chloroplastic OS=Arabidopsis thaliana GN=PSBQ1 PE=1 SV=3	ko00195	Photosynthesis	K08901	psbQ	photosystem II oxygen-evolving enhancer protein 3	GO:0009654;GO:0009543;GO:0019898;GO:0005509;GO:0009570;GO:0048046;GO:0015979;GO:0009535	photosystem II oxygen evolving complex|chloroplast thylakoid lumen|extrinsic component of membrane|calcium ion binding|chloroplast stroma|apoplast|photosynthesis|chloroplast thylakoid membrane
comp47757_c0_seq1	582	317.377	4093.47	3.68905	0.0335492
comp47758_c0_seq1	990	11545.4	303.491	-5.24953	0.01374	gi|672110689|ref|XP_008796790.1|PREDICTED: ATP synthase subunit b', chloroplastic [Phoenix dactylifera]	sp|P31853|ATPX_SPIOL	ATP synthase subunit b', chloroplastic OS=Spinacia oleracea GN=ATPG PE=1 SV=2	ko00190;ko00195	Oxidative phosphorylation|Photosynthesis	K02109	ATPF0B, atpF	F-type H+-transporting ATPase subunit b	GO:0009697;GO:0016021;GO:0009853;GO:0010363;GO:0019761;GO:0010200;GO:0043085;GO:0031348;GO:0050832;GO:0006098;GO:0009867;GO:0006364;GO:0009941;GO:0009595;GO:0042742;GO:0006612;GO:0045263;GO:0015078;GO:0010310;GO:0009657;GO:0009862;GO:0035304;GO:0009409;GO:0000165;GO:0010207;GO:0009535;GO:0043900;GO:0015986	salicylic acid biosynthetic process|integral component of membrane|photorespiration|regulation of plant-type hypersensitive response|glucosinolate biosynthetic process|response to chitin|positive regulation of catalytic activity|negative regulation of defense response|defense response to fungus|pentose-phosphate shunt|jasmonic acid mediated signaling pathway|rRNA processing|chloroplast envelope|d…
comp47774_c0_seq1	1002	127.526	6434.83	5.65704	0.00430888	gi|719970239|ref|XP_010270819.1|PREDICTED: cysteine proteinase RD21a-like [Nelumbo nucifera]	sp|P43297|RD21A_ARATH	Cysteine proteinase RD21a OS=Arabidopsis thaliana GN=RD21A PE=1 SV=1						GO:0008234;GO:0006508	cysteine-type peptidase activity|proteolysis
comp47774_c1_seq1	920	302.036	7782.29	4.6874	0.0162774	gi|148927382|gb|ABR19827.1|cysteine proteinase [Elaeis guineensis]	sp|P25776|ORYA_ORYSJ	Oryzain alpha chain OS=Oryza sativa subsp. japonica GN=Os04g0650000 PE=1 SV=2						GO:0005773;GO:0032440;GO:0009507;GO:0006508;GO:0048046;GO:0009651;GO:0008234;GO:0055114	vacuole|2-alkenal reductase [NAD(P)] activity|chloroplast|proteolysis|apoplast|response to salt stress|cysteine-type peptidase activity|oxidation-reduction process
comp47782_c0_seq1	829	66.1602	2.08585	-4.98726	0.0443765
comp47784_c1_seq1	398	32.6007	0	0	0.0435168
comp47793_c0_seq1	1464	12895.5	3.12877	-12.009	2.83528e-05	gi|743759015|ref|XP_010929892.1|PREDICTED: ATP synthase gamma chain 1, chloroplastic [Elaeis guineensis]	sp|P29790|ATPG_TOBAC	ATP synthase gamma chain, chloroplastic OS=Nicotiana tabacum GN=ATPC PE=1 SV=1	ko00190;ko00195	Oxidative phosphorylation|Photosynthesis	K02115	ATPF1G, atpG	F-type H+-transporting ATPase subunit gamma	GO:0045261;GO:0015986;GO:0046961;GO:0046933	proton-transporting ATP synthase complex, catalytic core F(1)|ATP synthesis coupled proton transport|proton-transporting ATPase activity, rotational mechanism|proton-transporting ATP synthase activity, rotational mechanism
comp47806_c0_seq1	1477	0	44.8457	Inf	0.021561	gi|743839636|ref|XP_010937054.1|PREDICTED: beta-xylosidase/alpha-L-arabinofuranosidase 2-like [Elaeis guineensis]	sp|Q9FLG1|BXL4_ARATH	Beta-D-xylosidase 4 OS=Arabidopsis thaliana GN=BXL4 PE=1 SV=1	ko00500;ko00520	Starch and sucrose metabolism|Amino sugar and nucleotide sugar metabolism	K15920	XYL4	beta-D-xylosidase 4	GO:0009044;GO:0016023;GO:0005618;GO:0048046;GO:0045493	xylan 1,4-beta-xylosidase activity|cytoplasmic membrane-bounded vesicle|cell wall|apoplast|xylan catabolic process
comp47810_c1_seq1	1700	4.79422	430.727	6.48933	0.0015407	gi|672144763|ref|XP_008796283.1|PREDICTED: non-specific phospholipase C4-like [Phoenix dactylifera]	sp|Q9SRQ7|NPC4_ARATH	Non-specific phospholipase C4 OS=Arabidopsis thaliana GN=NPC4 PE=1 SV=1	ko00562;ko00564;ko00565;ko04919	Inositol phosphate metabolism|Glycerophospholipid metabolism|Ether lipid metabolism|Thyroid hormone signaling pathway	K01114	plcC	phospholipase C	GO:0005829;GO:0004629;GO:0009395;GO:0009628;GO:0009247;GO:0005773;GO:0016036;GO:0005886	cytosol|phospholipase C activity|phospholipid catabolic process|response to abiotic stimulus|glycolipid biosynthetic process|vacuole|cellular response to phosphate starvation|plasma membrane
comp47812_c0_seq1	562	11524.3	2.08585	-12.4318	1.4863e-05
comp47816_c0_seq1	1477	16141.2	201.284	-6.32537	0.00834228	gi|695029002|ref|XP_009401899.1|PREDICTED: glycerate dehydrogenase isoform X1 [Musa acuminata subsp. malaccensis]	sp|Q9C9W5|HPR1_ARATH	Glycerate dehydrogenase HPR, peroxisomal OS=Arabidopsis thaliana GN=HPR PE=1 SV=1	ko00260;ko00630;ko01200	Glycine, serine and threonine metabolism|Glyoxylate and dicarboxylate metabolism|Carbon metabolism	K15893	HPR1	hydroxypyruvate reductase 1	GO:0010218;GO:0048046;GO:0051287;GO:0035304;GO:0008465;GO:0010114;GO:0010207;GO:0009507;GO:0009854;GO:0009773;GO:0005777;GO:0016618;GO:0010304;GO:0009637;GO:0019344;GO:0009657;GO:0008266;GO:0006364	response to far red light|apoplast|NAD binding|regulation of protein dephosphorylation|glycerate dehydrogenase activity|response to red light|photosystem II assembly|chloroplast|oxidative photosynthetic carbon pathway|photosynthetic electron transport in photosystem I|peroxisome|hydroxypyruvate reductase activity|PSII associated light-harvesting complex II catabolic process|response to blue light…
comp47818_c0_seq6	1318	34.5184	0	0	0.0392173	gi|672175430|ref|XP_008807768.1|PREDICTED: kynurenine--oxoglutarate transaminase-like isoform X1 [Phoenix dactylifera]	sp|P77806|YBDL_ECOLI	Methionine aminotransferase OS=Escherichia coli (strain K12) GN=ybdL PE=1 SV=1						GO:0030170;GO:0009058;GO:0004069;GO:0080130	pyridoxal phosphate binding|biosynthetic process|L-aspartate:2-oxoglutarate aminotransferase activity|L-phenylalanine:2-oxoglutarate aminotransferase activity
comp47821_c0_seq2	809	62.3248	8517.55	7.09449	0.00118149	gi|695009709|ref|XP_009391499.1|PREDICTED: pathogenesis-related protein 1-like [Musa acuminata subsp. malaccensis]	sp|Q05736|PR1_ASPOF	Pathogenesis-related protein 1 OS=Asparagus officinalis GN=PR1 PE=2 SV=1						GO:0006952;GO:0009607;GO:0005737	defense response|response to biotic stimulus|cytoplasm
comp47830_c0_seq4	1036	10300.9	131.408	-6.29256	0.00387144	gi|802694814|ref|XP_012083273.1|PREDICTED: protein CURVATURE THYLAKOID 1A, chloroplastic [Jatropha curcas] >gi|643716907|gb|KDP28533.1| hypothetical protein JCGZ_14304 [Jatropha curcas]	sp|O04616|CUT1A_ARATH	Protein CURVATURE THYLAKOID 1A, chloroplastic OS=Arabidopsis thaliana GN=CURT1A PE=1 SV=1
comp47836_c0_seq1	1122	2.87653	219.014	6.25055	0.00473063	gi|672116168|ref|XP_008781241.1|PREDICTED: GDSL esterase/lipase At5g55050-like isoform X1 [Phoenix dactylifera]	sp|Q9FIA1|GDL87_ARATH	GDSL esterase/lipase At5g55050 OS=Arabidopsis thaliana GN=At5g55050 PE=2 SV=1						GO:0016788;GO:0016023;GO:0006629	hydrolase activity, acting on ester bonds|cytoplasmic membrane-bounded vesicle|lipid metabolic process
comp47837_c0_seq1	1906	13982.8	148.095	-6.56099	0.00506566	gi|695029539|ref|XP_009402197.1|PREDICTED: cytochrome P450 86B1-like [Musa acuminata subsp. malaccensis]	sp|Q9FMY1|C86B1_ARATH	Cytochrome P450 86B1 OS=Arabidopsis thaliana GN=CYP86B1 PE=2 SV=1						GO:0020037;GO:0005506;GO:0009055;GO:0070330;GO:0055114	heme binding|iron ion binding|electron carrier activity|aromatase activity|oxidation-reduction process
comp47852_c0_seq1	955	9135.86	33.3735	-8.09669	0.000443037	gi|672172138|ref|XP_008806153.1|PREDICTED: plastocyanin [Phoenix dactylifera]	sp|O22646|PLAS_FRIAG	Plastocyanin, chloroplastic OS=Fritillaria agrestis GN=PETE PE=2 SV=1	ko00195	Photosynthesis	K02638	petE	plastocyanin	GO:0005507;GO:0009055;GO:0009535;GO:0055114	copper ion binding|electron carrier activity|chloroplast thylakoid membrane|oxidation-reduction process
comp47854_c0_seq1	900	3811.4	160.61	-4.56869	0.0106185	gi|695042673|ref|XP_009409000.1|PREDICTED: uncharacterized protein LOC103991316 [Musa acuminata subsp. malaccensis]								GO:0009535	chloroplast thylakoid membrane
comp47860_c0_seq1	691	386.414	27.116	-3.83293	0.0317544	gi|695035993|ref|XP_009405434.1|PREDICTED: uncharacterized protein LOC103988579 [Musa acuminata subsp. malaccensis]
comp47861_c0_seq1	706	30.683	381.71	3.63696	0.0395255	gi|672168466|ref|XP_008804235.1|PREDICTED: E3 ubiquitin-protein ligase EL5-like [Phoenix dactylifera]	sp|Q84TF5|RHA4A_ARATH	RING-H2 zinc finger protein RHA4a OS=Arabidopsis thaliana GN=RHA4A PE=2 SV=1						GO:0008270	zinc ion binding
comp47888_c0_seq1	1324	4285.07	22.9443	-7.54504	0.000253724	gi|743763381|ref|XP_010911871.1|PREDICTED: photosystem II 22 kDa protein, chloroplastic [Elaeis guineensis]	sp|Q9SMB4|PSBS_TOBAC	Photosystem II 22 kDa protein, chloroplastic OS=Nicotiana tabacum GN=PSBS PE=2 SV=1	ko00195	Photosynthesis	K03542	psbS	photosystem II 22kDa protein	GO:0051738;GO:0010103;GO:0009517;GO:0043085;GO:0019252;GO:0010207;GO:0000023;GO:0080167;GO:0016168;GO:0010196;GO:0019344;GO:0006364;GO:0010027	xanthophyll binding|stomatal complex morphogenesis|PSII associated light-harvesting complex II|positive regulation of catalytic activity|starch biosynthetic process|photosystem II assembly|maltose metabolic process|response to karrikin|chlorophyll binding|nonphotochemical quenching|cysteine biosynthetic process|rRNA processing|thylakoid membrane organization
comp47907_c0_seq1	496	2.87653	160.61	5.80309	0.0100028	gi|672190918|ref|XP_008775376.1|PREDICTED: uncharacterized protein LOC103695748 [Phoenix dactylifera]								GO:0005886	plasma membrane
comp47915_c0_seq2	1087	2375.06	166.868	-3.83119	0.0224951	gi|695069907|ref|XP_009381959.1|PREDICTED: ferredoxin-like [Musa acuminata subsp. malaccensis]	sp|P08451|FER2_SYNP6	Ferredoxin-2 OS=Synechococcus sp. (strain ATCC 27144 / PCC 6301 / SAUG 1402/1) GN=petF2 PE=3 SV=2	ko00195	Photosynthesis	K02639	petF	ferredoxin	GO:0022900;GO:0051537;GO:0010103;GO:0006098;GO:0046872;GO:0019288;GO:0009055;GO:0009688;GO:0009507	electron transport chain|2 iron, 2 sulfur cluster binding|stomatal complex morphogenesis|pentose-phosphate shunt|metal ion binding|isopentenyl diphosphate biosynthetic process, methylerythritol 4-phosphate pathway|electron carrier activity|abscisic acid biosynthetic process|chloroplast
comp47921_c0_seq2	1073	72.8721	1.04292	-6.12666	0.023062	gi|695005008|ref|XP_009388936.1|PREDICTED: pentatricopeptide repeat-containing protein At2g22070 [Musa acuminata subsp. malaccensis]	sp|P0C7R1|PPR74_ARATH	Pentatricopeptide repeat-containing protein At1g47580, chloroplastic OS=Arabidopsis thaliana GN=PCMP-H50 PE=2 SV=1						GO:0009536	plastid
comp47928_c0_seq1	970	722.009	9.3863	-6.26532	0.00116713	gi|672174361|ref|XP_008807342.1|PREDICTED: non-specific lipid transfer protein GPI-anchored 2-like [Phoenix dactylifera]	sp|Q9ZVC7|XYP11_ARATH	Xylogen-like protein 11 OS=Arabidopsis thaliana GN=XYP11 PE=1 SV=2
comp47955_c0_seq4	846	61.366	0	0	0.013389	gi|527202340|gb|EPS69156.1|glutathione peroxidase, partial [Genlisea aurea]	sp|Q9SZ54|GPX7_ARATH	Putative glutathione peroxidase 7, chloroplastic OS=Arabidopsis thaliana GN=GPX7 PE=3 SV=2
comp47955_c1_seq1	588	313.542	10.4292	-4.90995	0.0113741	gi|661888539|emb|CDP07866.1|unnamed protein product [Coffea canephora]	sp|Q9SZ54|GPX7_ARATH	Putative glutathione peroxidase 7, chloroplastic OS=Arabidopsis thaliana GN=GPX7 PE=3 SV=2	ko00590;ko00480;ko04918	Arachidonic acid metabolism|Glutathione metabolism|Thyroid hormone synthesis	K00432	E1.11.1.9	glutathione peroxidase	GO:0009407;GO:0009941;GO:0006979;GO:0009570;GO:0004602;GO:0009535;GO:0055114;GO:0080167	toxin catabolic process|chloroplast envelope|response to oxidative stress|chloroplast stroma|glutathione peroxidase activity|chloroplast thylakoid membrane|oxidation-reduction process|response to karrikin
comp47967_c0_seq1	360	0	120.979	Inf	0.00301233
comp48015_c0_seq2	481	0	31.2877	Inf	0.0428868
comp48039_c0_seq1	623	0	277.417	Inf	0.000317278
comp48044_c0_seq1	534	0	29.2018	Inf	0.0484827
comp48053_c0_seq3	1144	45.0657	0	0	0.0235901	gi|743805121|ref|XP_010927360.1|PREDICTED: vacuolar cation/proton exchanger 1a-like isoform X2 [Elaeis guineensis]	sp|Q769E5|CAX1A_ORYSJ	Vacuolar cation/proton exchanger 1a OS=Oryza sativa subsp. japonica GN=CAX1a PE=1 SV=1						GO:0015369;GO:0006816;GO:0055085;GO:0016021	calcium:proton antiporter activity|calcium ion transport|transmembrane transport|integral component of membrane
comp48073_c0_seq1	464	0	203.37	Inf	0.000770496	gi|695017209|ref|XP_009395537.1|PREDICTED: peroxidase 72-like [Musa acuminata subsp. malaccensis]	sp|Q9FJZ9|PER72_ARATH	Peroxidase 72 OS=Arabidopsis thaliana GN=PER72 PE=1 SV=1	ko00940	Phenylpropanoid biosynthesis	K00430	E1.11.1.7	peroxidase
comp48093_c0_seq1	463	0	34.4165	Inf	0.0360058
comp48098_c0_seq1	313	515.858	18.7726	-4.78027	0.00892787
comp48115_c0_seq1	416	0	63.6183	Inf	0.0112913
comp48156_c0_seq1	943	163.962	5109.28	4.96168	0.00802136	gi|743867759|ref|XP_010905389.1|PREDICTED: universal stress protein A-like protein [Elaeis guineensis]	sp|Q8LGG8|USPAL_ARATH	Universal stress protein A-like protein OS=Arabidopsis thaliana GN=At3g01520 PE=1 SV=2						GO:0009506;GO:0005886;GO:0006950	plasmodesma|plasma membrane|response to stress
comp48183_c0_seq1	1003	11.5061	396.311	5.10616	0.00739614	gi|672108107|ref|XP_008783397.1|PREDICTED: RING-H2 finger protein ATL3 [Phoenix dactylifera]	sp|Q9XF63|ATL3_ARATH	RING-H2 finger protein ATL3 OS=Arabidopsis thaliana GN=ATL3 PE=2 SV=1
comp48196_c0_seq1	890	6573.83	192.941	-5.09051	0.00868164	gi|695073913|ref|XP_009384139.1|PREDICTED: 50S ribosomal protein L18, chloroplastic-like [Musa acuminata subsp. malaccensis]	sp|Q9SX68|RK18_ARATH	50S ribosomal protein L18, chloroplastic OS=Arabidopsis thaliana GN=RPL18 PE=2 SV=1	ko03010	Ribosome	K02881	RP-L18, MRPL18, rplR	large subunit ribosomal protein L18	GO:0005840;GO:0009941;GO:0003735;GO:0006412	ribosome|chloroplast envelope|structural constituent of ribosome|translation
comp48211_c0_seq1	1041	289.571	4.17169	-6.11714	0.00379478	gi|743827775|ref|XP_010933678.1|PREDICTED: peroxisomal membrane protein 11-4 [Elaeis guineensis]	sp|Q7XU74|PX114_ORYSJ	Peroxisomal membrane protein 11-4 OS=Oryza sativa subsp. japonica GN=PEX11-4 PE=2 SV=2						GO:0016559;GO:0006098;GO:0005779;GO:0042802	peroxisome fission|pentose-phosphate shunt|integral component of peroxisomal membrane|identical protein binding
comp48228_c0_seq1	1474	59.4483	0	0	0.0141487	gi|694411463|ref|XP_009334093.1|PREDICTED: probable monodehydroascorbate reductase, cytoplasmic isoform 2 [Pyrus x bretschneideri]	sp|Q43497|MDAR_SOLLC	Monodehydroascorbate reductase OS=Solanum lycopersicum GN=AFRR PE=1 SV=1	ko00053	Ascorbate and aldarate metabolism	K08232	E1.6.5.4	monodehydroascorbate reductase (NADH)
comp48229_c0_seq2	796	44.1068	0	0	0.0245997	gi|695036077|ref|XP_009405480.1|PREDICTED: uncharacterized protein LOC103988623 [Musa acuminata subsp. malaccensis]
comp48247_c0_seq1	1197	0	31.2877	Inf	0.0428868	gi|743875882|ref|XP_010907441.1|PREDICTED: probable membrane-associated kinase regulator 4 [Elaeis guineensis]	sp|O80624|MAKR4_ARATH	Probable membrane-associated kinase regulator 4 OS=Arabidopsis thaliana GN=MAKR4 PE=3 SV=1
comp48248_c0_seq1	2044	38.3538	6930.22	7.49739	0.000533484	gi|694994799|ref|XP_009399236.1|PREDICTED: delta(24)-sterol reductase-like isoform X1 [Musa acuminata subsp. malaccensis]	sp|P93472|DIM_PEA	Delta(24)-sterol reductase OS=Pisum sativum GN=DIM PE=1 SV=1	ko00100	Steroid biosynthesis	K09828	DHCR24	delta24-sterol reductase	GO:0005774;GO:0050660;GO:0048653;GO:0016126;GO:0009825;GO:0009664;GO:0010075;GO:0043481;GO:0048767;GO:0006084;GO:0005982;GO:0009834;GO:0000271;GO:0008762;GO:0016021;GO:0009808;GO:0019344;GO:0000272;GO:0055114;GO:0009932;GO:0005886;GO:0005516;GO:0016132	vacuolar membrane|flavin adenine dinucleotide binding|anther development|sterol biosynthetic process|multidimensional cell growth|plant-type cell wall organization|regulation of meristem growth|anthocyanin accumulation in tissues in response to UV light|root hair elongation|acetyl-CoA metabolic process|starch metabolic process|secondary cell wall biogenesis|polysaccharide biosynthetic process|UDP…
comp48251_c0_seq1	991	88.2136	0	0	0.00696648	gi|695065675|ref|XP_009421435.1|PREDICTED: cysteine-rich repeat secretory protein 55-like [Musa acuminata subsp. malaccensis]	sp|Q9LV60|CRR55_ARATH	Cysteine-rich repeat secretory protein 55 OS=Arabidopsis thaliana GN=CRRSP55 PE=2 SV=1						GO:0080167;GO:0016023	response to karrikin|cytoplasmic membrane-bounded vesicle
comp48260_c0_seq1	756	0.958844	211.713	7.7866	0.00182959	gi|672172044|ref|XP_008806104.1|PREDICTED: transcription factor DIVARICATA-like [Phoenix dactylifera]	sp|Q8S9H7|DIV_ANTMA	Transcription factor DIVARICATA OS=Antirrhinum majus GN=DIVARICATA PE=2 SV=1						GO:0003677;GO:0003682	DNA binding|chromatin binding
comp48263_c0_seq1	574	105.473	3.12877	-5.07513	0.0281587
comp48264_c0_seq1	388	681.738	40.674	-4.06704	0.0183474	gi|695079752|ref|XP_009387302.1|PREDICTED: 29 kDa ribonucleoprotein A, chloroplastic-like [Musa acuminata subsp. malaccensis]	sp|Q08935|ROC1_NICSY	29 kDa ribonucleoprotein A, chloroplastic OS=Nicotiana sylvestris PE=2 SV=1						GO:0009941;GO:0045087;GO:0009409;GO:0019013;GO:0008266;GO:0010319;GO:0009570;GO:0030529;GO:0009535;GO:0009737;GO:0000166	chloroplast envelope|innate immune response|response to cold|viral nucleocapsid|poly(U) RNA binding|stromule|chloroplast stroma|ribonucleoprotein complex|chloroplast thylakoid membrane|response to abscisic acid|nucleotide binding
comp48264_c1_seq1	329	2138.22	99.0777	-4.43171	0.00984111
comp48284_c0_seq1	358	0	76.1334	Inf	0.00822077
comp48315_c0_seq2	771	54.6541	1.04292	-5.71163	0.0370078	gi|695064938|ref|XP_009421043.1|PREDICTED: uncharacterized protein LOC104000667 [Musa acuminata subsp. malaccensis]
comp48317_c0_seq2	1465	96.8432	0	0	0.00573686	gi|743815509|ref|XP_010930359.1|PREDICTED: GDSL esterase/lipase At3g26430-like [Elaeis guineensis]	sp|Q9LIN2|GDL53_ARATH	GDSL esterase/lipase At3g26430 OS=Arabidopsis thaliana GN=At3g26430 PE=2 SV=1						GO:0006629;GO:0052689	lipid metabolic process|carboxylic ester hydrolase activity
comp48321_c1_seq1	528	0	30.2448	Inf	0.0455653
comp48328_c0_seq2	831	3293.63	123.065	-4.74219	0.00775042	gi|743788804|ref|XP_010922757.1|PREDICTED: probable WRKY transcription factor 70 [Elaeis guineensis]	sp|Q93WU8|WRK54_ARATH	Probable WRKY transcription factor 54 OS=Arabidopsis thaliana GN=WRKY54 PE=2 SV=2
comp48344_c0_seq1	2557	54.6541	0	0	0.0164118	gi|743820590|ref|XP_010931820.1|PREDICTED: homeobox-leucine zipper protein ROC2 [Elaeis guineensis] >gi|743820594|ref|XP_010931821.1| PREDICTED: homeobox-leucine zipper protein ROC2 [Elaeis guineensis]	sp|A2YR02|ROC7_ORYSI	Homeobox-leucine zipper protein ROC7 OS=Oryza sativa subsp. indica GN=ROC7 PE=3 SV=1						GO:0006355;GO:0003700;GO:0043565;GO:0010103;GO:0010090;GO:0005634	regulation of transcription, DNA-templated|sequence-specific DNA binding transcription factor activity|sequence-specific DNA binding|stomatal complex morphogenesis|trichome morphogenesis|nucleus
comp48364_c0_seq2	331	0	36.5023	Inf	0.0322146
comp48377_c0_seq1	3396	312.583	10111.1	5.01556	0.0148611	gi|672166870|ref|XP_008803374.1|PREDICTED: alpha-aminoadipic semialdehyde synthase isoform X2 [Phoenix dactylifera]	sp|Q9SMZ4|AASS_ARATH	Alpha-aminoadipic semialdehyde synthase OS=Arabidopsis thaliana GN=LKR/SDH PE=1 SV=1	ko00310	Lysine degradation	K14157	AASS	alpha-aminoadipic semialdehyde synthase	GO:0005829;GO:0016926;GO:0055114;GO:0019477;GO:0009750;GO:0010228;GO:0009744;GO:0047130;GO:0000166;GO:0050665	cytosol|protein desumoylation|oxidation-reduction process|L-lysine catabolic process|response to fructose|vegetative to reproductive phase transition of meristem|response to sucrose|saccharopine dehydrogenase (NADP+, L-lysine-forming) activity|nucleotide binding|hydrogen peroxide biosynthetic process
comp48380_c0_seq1	1540	120.814	3.12877	-5.27105	0.0212876	gi|743760701|ref|XP_010938371.1|PREDICTED: serine/threonine-protein kinase Nek2 isoform X1 [Elaeis guineensis] >gi|743760703|ref|XP_010938379.1| PREDICTED: serine/threonine-protein kinase Nek2 isoform X1 [Elaeis guineensis] >gi|743760705|ref|XP_010938385.1| PREDICTED: serine/threonine-protein kinase Nek2 isoform X1 [Elaeis guineensis] >gi|743760707|ref|XP_010938393.1| PREDICTED: serine/threonine-…	sp|A2ZMH2|NEK2_ORYSI	Serine/threonine-protein kinase Nek2 OS=Oryza sativa subsp. indica GN=NEK2 PE=3 SV=1						GO:0006468;GO:0005524;GO:0004674	protein phosphorylation|ATP binding|protein serine/threonine kinase activity
comp48392_c0_seq2	678	64.2425	0	0	0.0123683
comp48418_c0_seq1	703	79.584	0	0	0.00847738
comp48439_c0_seq1	659	2.87653	1331.81	8.85484	3.70938e-05	gi|672127060|ref|XP_008786990.1|PREDICTED: 14 kDa proline-rich protein DC2.15-like [Phoenix dactylifera]	sp|Q8RW93|LBP65_ARATH	Putative lipid-binding protein At4g00165 OS=Arabidopsis thaliana GN=At4g00165 PE=2 SV=1						GO:0050832;GO:0016023;GO:0009627	defense response to fungus|cytoplasmic membrane-bounded vesicle|systemic acquired resistance
comp48447_c0_seq1	418	0	34.4165	Inf	0.0360058
comp48456_c0_seq1	957	976.103	22.9443	-5.41083	0.00280302	gi|672129366|ref|XP_008788191.1|PREDICTED: peptidyl-prolyl cis-trans isomerase FKBP16-3, chloroplastic [Phoenix dactylifera]	sp|O22870|FK163_ARATH	Peptidyl-prolyl cis-trans isomerase FKBP16-3, chloroplastic OS=Arabidopsis thaliana GN=FKBP16-3 PE=1 SV=2						GO:0000413;GO:0006457;GO:0006098;GO:0006364;GO:0019288;GO:0010027;GO:0003755;GO:0009570;GO:0010207;GO:0009543	protein peptidyl-prolyl isomerization|protein folding|pentose-phosphate shunt|rRNA processing|isopentenyl diphosphate biosynthetic process, methylerythritol 4-phosphate pathway|thylakoid membrane organization|peptidyl-prolyl cis-trans isomerase activity|chloroplast stroma|photosystem II assembly|chloroplast thylakoid lumen
comp48461_c0_seq3	1112	63.2837	742.561	3.5526	0.0335663	gi|695038084|ref|XP_009406545.1|PREDICTED: putative glutamine amidotransferase YLR126C [Musa acuminata subsp. malaccensis]	sp|Q12288|YL126_YEAST	Putative glutamine amidotransferase YLR126C OS=Saccharomyces cerevisiae (strain ATCC 204508 / S288c) GN=YLR126C PE=1 SV=1
comp48473_c0_seq1	858	620.372	15.6438	-5.30947	0.00415793	gi|743870771|ref|XP_010906130.1|PREDICTED: thylakoid lumenal 15.0 kDa protein 2, chloroplastic isoform X2 [Elaeis guineensis]	sp|Q9LVV5|TL15B_ARATH	Thylakoid lumenal 15.0 kDa protein 2, chloroplastic OS=Arabidopsis thaliana GN=At5g52970 PE=1 SV=2
comp48485_c0_seq1	1640	4.79422	883.356	7.52555	0.000220451	gi|695016487|ref|XP_009395154.1|PREDICTED: agmatine coumaroyltransferase-2 {ECO:0000303|PubMed:18270436, ECO:0000312|EMBL:BAF97627.1}-like [Musa acuminata subsp. malaccensis]	sp|A9ZPJ7|AGCT2_HORVU	Agmatine coumaroyltransferase-2 OS=Hordeum vulgare GN=ACT-2 PE=1 SV=1						GO:0016747	transferase activity, transferring acyl groups other than amino-acyl groups
comp48489_c0_seq1	372	76.7075	0	0	0.00906469
comp48502_c0_seq1	627	338.472	20.8585	-4.02033	0.0278668
comp48520_c0_seq3	1749	1612.78	101.164	-3.99478	0.0170099	gi|695046978|ref|XP_009411350.1|PREDICTED: uncharacterized protein LOC103993122 [Musa acuminata subsp. malaccensis]								GO:0016020	membrane
comp48532_c0_seq1	847	526.405	0	0	5.34665e-05	gi|743868181|ref|XP_010905503.1|PREDICTED: thylakoid lumenal 17.9 kDa protein, chloroplastic [Elaeis guineensis]	sp|Q9SW33|TL1Y_ARATH	Thylakoid lumenal 17.9 kDa protein, chloroplastic OS=Arabidopsis thaliana GN=At4g24930 PE=1 SV=1						GO:0010103;GO:0019761;GO:0009543	stomatal complex morphogenesis|glucosinolate biosynthetic process|chloroplast thylakoid lumen
comp48533_c0_seq1	430	12.465	808.265	6.01888	0.00141377	gi|475624714|gb|EMT32724.1|Aquaporin PIP2-1 [Aegilops tauschii]	sp|Q84RL7|PIP21_MAIZE	Aquaporin PIP2-1 OS=Zea mays GN=PIP2-1 PE=1 SV=2						GO:0016021;GO:0006810;GO:0005215	integral component of membrane|transport|transporter activity
comp48542_c0_seq1	818	1226.36	0	0	4.95087e-06	gi|695005469|ref|XP_009389186.1|PREDICTED: probable aquaporin PIP2-6 [Musa acuminata subsp. malaccensis]	sp|Q7XLR1|PIP26_ORYSJ	Probable aquaporin PIP2-6 OS=Oryza sativa subsp. japonica GN=PIP2-6 PE=2 SV=2						GO:0016021;GO:0006810;GO:0005886;GO:0005215	integral component of membrane|transport|plasma membrane|transporter activity
comp48542_c1_seq1	460	1160.2	0	0	5.67636e-06	gi|326516816|dbj|BAJ96400.1|predicted protein [Hordeum vulgare subsp. vulgare]	sp|Q84RL7|PIP21_MAIZE	Aquaporin PIP2-1 OS=Zea mays GN=PIP2-1 PE=1 SV=2
comp48560_c0_seq1	1243	4.79422	183.554	5.25877	0.0133382
comp48574_c0_seq2	545	0	37.5452	Inf	0.0305223
comp48585_c0_seq1	527	56.5718	0	0	0.0154347	gi|695046137|ref|XP_009410885.1|PREDICTED: uncharacterized protein LOC103992770 [Musa acuminata subsp. malaccensis]
comp48602_c0_seq1	876	0	504.775	Inf	5.15848e-05	gi|743756889|ref|XP_010919222.1|PREDICTED: fasciclin-like arabinogalactan protein 9 [Elaeis guineensis]	sp|Q9FFH6|FLA13_ARATH	Fasciclin-like arabinogalactan protein 13 OS=Arabidopsis thaliana GN=FLA13 PE=1 SV=1						GO:0016023;GO:0009505;GO:0046658	cytoplasmic membrane-bounded vesicle|plant-type cell wall|anchored component of plasma membrane
comp48605_c0_seq1	1034	1136.23	91.7772	-3.62998	0.0278935	gi|225461197|ref|XP_002283211.1|PREDICTED: DAG protein, chloroplastic [Vitis vinifera] >gi|731432527|ref|XP_010644312.1| PREDICTED: DAG protein, chloroplastic [Vitis vinifera]	sp|Q38732|DAG_ANTMA	DAG protein, chloroplastic OS=Antirrhinum majus GN=DAG PE=2 SV=1						GO:0045893;GO:0006399;GO:0009941;GO:0045036;GO:0009793;GO:0016226;GO:0009570;GO:0009658;GO:0009073;GO:1900865;GO:0006364;GO:0010027	positive regulation of transcription, DNA-templated|tRNA metabolic process|chloroplast envelope|protein targeting to chloroplast|embryo development ending in seed dormancy|iron-sulfur cluster assembly|chloroplast stroma|chloroplast organization|aromatic amino acid family biosynthetic process|chloroplast RNA modification|rRNA processing|thylakoid membrane organization
comp48610_c0_seq1	622	0	61.5324	Inf	0.0119697
comp48622_c0_seq1	1262	11.5061	666.428	5.85597	0.00199754	gi|695061046|ref|XP_009418942.1|PREDICTED: non-specific lipid-transfer protein-like protein At2g13820 [Musa acuminata subsp. malaccensis]
comp48626_c0_seq1	319	0	36.5023	Inf	0.0322146
comp48669_c0_seq1	727	0	344.165	Inf	0.00016615	gi|695038008|ref|XP_009406505.1|PREDICTED: uncharacterized protein LOC103989402 [Musa acuminata subsp. malaccensis]
comp48674_c0_seq1	522	1804.54	0	0	2.17865e-06	gi|350538149|ref|NP_001234585.1|chloroplast sedoheptulose-1,7-bisphosphatase [Solanum lycopersicum] >gi|238563983|gb|ACR46521.1| chloroplast sedoheptulose-1,7-bisphosphatase [Solanum lycopersicum]	sp|P46285|S17P_WHEAT	Sedoheptulose-1,7-bisphosphatase, chloroplastic OS=Triticum aestivum PE=2 SV=1	ko00710;ko01200	Carbon fixation in photosynthetic organisms|Carbon metabolism	K01100	E3.1.3.37	sedoheptulose-bisphosphatase	GO:0009697;GO:0019253;GO:0009579;GO:0010363;GO:0019761;GO:0010200;GO:0043085;GO:0019344;GO:0031348;GO:0009570;GO:0050832;GO:0006098;GO:0009867;GO:0006364;GO:0005986;GO:0019288;GO:0009941;GO:0009595;GO:0006612;GO:0019252;GO:0000023;GO:0010310;GO:0009657;GO:0042132;GO:0009862;GO:0009773;GO:0035304;GO:0050278;GO:0009409;GO:0048046;GO:0000165;GO:0010207;GO:0043900;GO:0010103	salicylic acid biosynthetic process|reductive pentose-phosphate cycle|thylakoid|regulation of plant-type hypersensitive response|glucosinolate biosynthetic process|response to chitin|positive regulation of catalytic activity|cysteine biosynthetic process|negative regulation of defense response|chloroplast stroma|defense response to fungus|pentose-phosphate shunt|jasmonic acid mediated signaling p…
comp48674_c1_seq1	737	968.432	0	0	9.09141e-06	gi|743790297|ref|XP_010923135.1|PREDICTED: sedoheptulose-1,7-bisphosphatase, chloroplastic-like isoform X2 [Elaeis guineensis]	sp|P46283|S17P_ARATH	Sedoheptulose-1,7-bisphosphatase, chloroplastic OS=Arabidopsis thaliana GN=At3g55800 PE=1 SV=1	ko00710;ko01200	Carbon fixation in photosynthetic organisms|Carbon metabolism	K01100	E3.1.3.37	sedoheptulose-bisphosphatase	GO:0009697;GO:0019253;GO:0009579;GO:0010363;GO:0019761;GO:0010200;GO:0043085;GO:0019344;GO:0031348;GO:0009570;GO:0050832;GO:0006098;GO:0009867;GO:0006364;GO:0005986;GO:0019288;GO:0009941;GO:0009595;GO:0042742;GO:0006612;GO:0019252;GO:0000023;GO:0010310;GO:0009657;GO:0042132;GO:0009862;GO:0009773;GO:0035304;GO:0050278;GO:0009409;GO:0048046;GO:0000165;GO:0010207;GO:0043900;GO:0010103	salicylic acid biosynthetic process|reductive pentose-phosphate cycle|thylakoid|regulation of plant-type hypersensitive response|glucosinolate biosynthetic process|response to chitin|positive regulation of catalytic activity|cysteine biosynthetic process|negative regulation of defense response|chloroplast stroma|defense response to fungus|pentose-phosphate shunt|jasmonic acid mediated signaling p…
comp48681_c0_seq2	1961	19.1769	1144.09	5.89868	0.00136726	gi|695081530|ref|XP_009388290.1|PREDICTED: terpene synthase 10-like [Musa acuminata subsp. malaccensis]	sp|B3TPQ7|ATESY_MAGGA	Alpha-terpineol synthase, chloroplastic OS=Magnolia grandiflora PE=1 SV=1	ko00902	Monoterpenoid biosynthesis	K07385	TPS-Cin	1,8-cineole synthase	GO:0010333;GO:0043693;GO:0016114;GO:0033383;GO:0000287;GO:0009570	terpene synthase activity|monoterpene biosynthetic process|terpenoid biosynthetic process|geranyl diphosphate metabolic process|magnesium ion binding|chloroplast stroma
comp48696_c0_seq1	918	1193.76	3.12877	-8.5757	5.71501e-05	gi|743778022|ref|XP_010919458.1|PREDICTED: 21 kDa protein [Elaeis guineensis]	sp|P17407|21KD_DAUCA	21 kDa protein OS=Daucus carota PE=2 SV=1						GO:0030599;GO:0043086;GO:0004857	pectinesterase activity|negative regulation of catalytic activity|enzyme inhibitor activity
comp48697_c0_seq2	795	930.078	2.08585	-8.80058	6.34351e-05	gi|672167031|ref|XP_008803460.1|PREDICTED: probable calcium-binding protein CML29 [Phoenix dactylifera]	sp|Q5Z676|CML29_ORYSJ	Probable calcium-binding protein CML29 OS=Oryza sativa subsp. japonica GN=CML29 PE=2 SV=1						GO:0005509	calcium ion binding
comp48703_c0_seq1	343	151.497	0	0	0.00193394
comp48728_c0_seq1	1355	34.5184	676.857	4.29341	0.0138044	gi|743776030|ref|XP_010918412.1|PREDICTED: uncharacterized protein LOC105042790 [Elaeis guineensis]
comp48734_c0_seq2	430	0	61.5324	Inf	0.0119697	gi|573912579|ref|XP_006643995.1|PREDICTED: germin-like protein 5-1-like [Oryza brachyantha]	sp|Q6I544|GL52_ORYSJ	Germin-like protein 5-1 OS=Oryza sativa subsp. japonica GN=Os05g0277500 PE=2 SV=1						GO:0045735;GO:0009505;GO:0030145;GO:0016023;GO:0004784;GO:0048046;GO:0055114	nutrient reservoir activity|plant-type cell wall|manganese ion binding|cytoplasmic membrane-bounded vesicle|superoxide dismutase activity|apoplast|oxidation-reduction process
comp48761_c0_seq1	805	30.683	0	0	0.0484564	gi|695006584|ref|XP_009389797.1|PREDICTED: wall-associated receptor kinase 3-like [Musa acuminata subsp. malaccensis]	sp|Q9LN59|WAKLK_ARATH	Putative wall-associated receptor kinase-like 11 OS=Arabidopsis thaliana GN=WAKL11 PE=3 SV=2						GO:0030247;GO:0016023;GO:0005509;GO:0006468;GO:0005524;GO:0016020;GO:0004674	polysaccharide binding|cytoplasmic membrane-bounded vesicle|calcium ion binding|protein phosphorylation|ATP binding|membrane|protein serine/threonine kinase activity
comp48764_c0_seq2	588	58.4895	0	0	0.014556	gi|695010879|ref|XP_009392131.1|PREDICTED: 36.4 kDa proline-rich protein-like [Musa acuminata subsp. malaccensis]	sp|Q00451|PRF1_SOLLC	36.4 kDa proline-rich protein OS=Solanum lycopersicum GN=TPRP-F1 PE=2 SV=1						GO:0009535;GO:0048046	chloroplast thylakoid membrane|apoplast
comp48778_c0_seq1	1187	1008.7	22.9443	-5.45822	0.00259733	gi|115434304|ref|NP_001041910.1|Os01g0128200 [Oryza sativa Japonica Group] >gi|9558456|dbj|BAB03377.1| putative nuclease I [Oryza sativa Japonica Group] >gi|53791283|dbj|BAD52548.1| putative nuclease I [Oryza sativa Japonica Group] >gi|113531441|dbj|BAF03824.1| Os01g0128200 [Oryza sativa Japonica Group] >gi|215765353|dbj|BAG87050.1| unnamed protein product [Oryza sativa Japonica Group]	sp|F4JJL0|ENDO4_ARATH	Endonuclease 4 OS=Arabidopsis thaliana GN=ENDO4 PE=3 SV=1						GO:0004519;GO:0006308;GO:0003676	endonuclease activity|DNA catabolic process|nucleic acid binding
comp48796_c0_seq1	1736	100.679	1236.91	3.61891	0.0279878	gi|743756659|ref|XP_010918049.1|PREDICTED: YTH domain-containing family protein 1 isoform X2 [Elaeis guineensis]	sp|Q4R5D9|YTHD2_MACFA	YTH domain family protein 2 OS=Macaca fascicularis GN=YTHDF2 PE=2 SV=1
comp48834_c0_seq2	979	95.8844	0	0	0.00586228	gi|743837551|ref|XP_010936439.1|PREDICTED: protein DROOPING LEAF-like [Elaeis guineensis]	sp|Q76EJ0|YABDL_ORYSJ	Protein DROOPING LEAF OS=Oryza sativa subsp. japonica GN=DL PE=1 SV=1						GO:0009944;GO:0048479;GO:0046872;GO:0006333;GO:0009909;GO:0010582;GO:0006355;GO:0048441;GO:0003677;GO:0048481;GO:0031540;GO:0009860;GO:0048443;GO:0003700;GO:0048366;GO:0010093;GO:0010254;GO:0009827;GO:0005634	polarity specification of adaxial/abaxial axis|style development|metal ion binding|chromatin assembly or disassembly|regulation of flower development|floral meristem determinacy|regulation of transcription, DNA-templated|petal development|DNA binding|ovule development|regulation of anthocyanin biosynthetic process|pollen tube growth|stamen development|sequence-specific DNA binding transcription f…
comp48846_c0_seq3	544	24.9299	535.019	4.42364	0.013257	gi|695041845|ref|XP_009408546.1|PREDICTED: CSC1-like protein ERD4 [Musa acuminata subsp. malaccensis]								GO:0009941;GO:0009506;GO:0016023;GO:0005886;GO:0005774	chloroplast envelope|plasmodesma|cytoplasmic membrane-bounded vesicle|plasma membrane|vacuolar membrane
comp48857_c0_seq1	1378	1561	114.722	-3.76626	0.0229836	gi|695006794|ref|XP_009389916.1|PREDICTED: uncharacterized protein LOC103976444 [Musa acuminata subsp. malaccensis]	sp|Q8DLQ0|MRNC_THEEB	Mini-ribonuclease 3 OS=Thermosynechococcus elongatus (strain BP-1) GN=mrnC PE=3 SV=1						GO:0003723;GO:0004525;GO:0009536;GO:0006396	RNA binding|ribonuclease III activity|plastid|RNA processing
comp48864_c1_seq1	486	33.5595	0	0	0.041294	gi|743883439|ref|XP_010909415.1|PREDICTED: regulatory protein NPR5-like isoform X2 [Elaeis guineensis]	sp|Q9ZVC2|NPR5_ARATH	Regulatory protein NPR5 OS=Arabidopsis thaliana GN=NPR5 PE=1 SV=1	ko04075	Plant hormone signal transduction	K14508	NPR1	regulatory protein NPR1	GO:0005737;GO:0010582;GO:0010254;GO:0009944;GO:0009954;GO:0048439;GO:0005634;GO:0010227	cytoplasm|floral meristem determinacy|nectary development|polarity specification of adaxial/abaxial axis|proximal/distal pattern formation|flower morphogenesis|nucleus|floral organ abscission
comp48866_c0_seq2	1648	108.349	5.21461	-4.37699	0.0454903	gi|695037245|ref|XP_009406109.1|PREDICTED: chlorophyllide a oxygenase, chloroplastic-like [Musa acuminata subsp. malaccensis]	sp|Q8S7E1|CAO_ORYSJ	Chlorophyllide a oxygenase, chloroplastic OS=Oryza sativa subsp. japonica GN=CAO PE=2 SV=1	ko00860	Porphyrin and chlorophyll metabolism	K13600	CAO	chlorophyllide a oxygenase	GO:0045893;GO:0010277;GO:0009706;GO:0015995;GO:0016705;GO:0051537;GO:0009965;GO:0005506;GO:0030154;GO:0019344;GO:0055114;GO:0009073;GO:0009535	positive regulation of transcription, DNA-templated|chlorophyllide a oxygenase [overall] activity|chloroplast inner membrane|chlorophyll biosynthetic process|oxidoreductase activity, acting on paired donors, with incorporation or reduction of molecular oxygen|2 iron, 2 sulfur cluster binding|leaf morphogenesis|iron ion binding|cell differentiation|cysteine biosynthetic process|oxidation-reduction…
comp48868_c0_seq1	1329	0.958844	1034.58	10.0755	1.97514e-05	gi|743855566|ref|XP_010941488.1|PREDICTED: peroxidase 5-like [Elaeis guineensis]	sp|A7QEU4|PER5_VITVI	Peroxidase 5 OS=Vitis vinifera GN=GSVIVT00037159001 PE=1 SV=2	ko00940	Phenylpropanoid biosynthesis	K00430	E1.11.1.7	peroxidase	GO:0020037;GO:0046872;GO:0004601;GO:0055114;GO:0006979	heme binding|metal ion binding|peroxidase activity|oxidation-reduction process|response to oxidative stress
comp48904_c0_seq1	2184	725.845	47.9744	-3.91932	0.0215279	gi|743760588|ref|XP_010937787.1|PREDICTED: LOW QUALITY PROTEIN: fructokinase-like 2, chloroplastic [Elaeis guineensis]	sp|Q7XJ81|SCRK2_SOLHA	Fructokinase-2 OS=Solanum habrochaites GN=FRK2 PE=1 SV=1						GO:0045893;GO:0006399;GO:0045036;GO:0009662;GO:0009220;GO:0016310;GO:0008865;GO:0009658;GO:0042644;GO:0042793;GO:0006364	positive regulation of transcription, DNA-templated|tRNA metabolic process|protein targeting to chloroplast|etioplast organization|pyrimidine ribonucleotide biosynthetic process|phosphorylation|fructokinase activity|chloroplast organization|chloroplast nucleoid|transcription from plastid promoter|rRNA processing
comp48917_c0_seq1	758	39.3126	0	0	0.0307166	gi|672158463|ref|XP_008798975.1|PREDICTED: 11-beta-hydroxysteroid dehydrogenase 1B-like isoform X2 [Phoenix dactylifera]	sp|P0DKC6|HSD1B_ARATH	11-beta-hydroxysteroid dehydrogenase 1B OS=Arabidopsis thaliana GN=HSD1 PE=1 SV=1						GO:0016023;GO:0016491;GO:0055114	cytoplasmic membrane-bounded vesicle|oxidoreductase activity|oxidation-reduction process
comp48931_c0_seq1	794	75.7487	0	0	0.00927188
comp48954_c0_seq1	2216	1794.96	0	0	2.19947e-06	gi|695041707|ref|XP_009408470.1|PREDICTED: protein NRT1/ PTR FAMILY 2.13-like [Musa acuminata subsp. malaccensis]	sp|Q8RX77|PTR21_ARATH	Nitrate transporter 1.7 OS=Arabidopsis thaliana GN=NRT1.7 PE=1 SV=1						GO:0080055;GO:0010098;GO:0009793;GO:0005886;GO:0043562;GO:0080054	low-affinity nitrate transport|suspensor development|embryo development ending in seed dormancy|plasma membrane|cellular response to nitrogen levels|low-affinity nitrate transmembrane transporter activity
comp48955_c0_seq1	1521	1382.65	14.6009	-6.56524	0.000542298	gi|695064541|ref|XP_009420824.1|PREDICTED: uncharacterized protein ycf39 [Musa acuminata subsp. malaccensis]	sp|P48279|YCF39_CYAPA	Uncharacterized protein ycf39 OS=Cyanophora paradoxa GN=ycf39 PE=3 SV=1						GO:0003743;GO:0006413;GO:0010114;GO:0006364;GO:0019288;GO:0016117;GO:0009637;GO:0009534;GO:0010207;GO:0010218	translation initiation factor activity|translational initiation|response to red light|rRNA processing|isopentenyl diphosphate biosynthetic process, methylerythritol 4-phosphate pathway|carotenoid biosynthetic process|response to blue light|chloroplast thylakoid|photosystem II assembly|response to far red light
comp48972_c0_seq1	1212	598.319	23.9872	-4.64058	0.00963246	gi|695076861|ref|XP_009385740.1|PREDICTED: broad-range acid phosphatase DET1-like isoform X2 [Musa acuminata subsp. malaccensis]	sp|Q99288|DET1_YEAST	Broad-range acid phosphatase DET1 OS=Saccharomyces cerevisiae (strain ATCC 204508 / S288c) GN=DET1 PE=1 SV=1						GO:0003824;GO:0008152	catalytic activity|metabolic process
comp48999_c0_seq1	674	35.4772	561.092	3.98327	0.0220124	gi|695021468|ref|XP_009397822.1|PREDICTED: probable xyloglucan endotransglucosylase/hydrolase protein 30 isoform X2 [Musa acuminata subsp. malaccensis]	sp|Q38908|XTH30_ARATH	Probable xyloglucan endotransglucosylase/hydrolase protein 30 OS=Arabidopsis thaliana GN=XTH30 PE=2 SV=2						GO:0016762;GO:0004553;GO:0016023;GO:0005618;GO:0006073;GO:0048046	xyloglucan:xyloglucosyl transferase activity|hydrolase activity, hydrolyzing O-glycosyl compounds|cytoplasmic membrane-bounded vesicle|cell wall|cellular glucan metabolic process|apoplast
comp48999_c1_seq1	572	31.6418	375.452	3.56872	0.0429734	gi|695073897|ref|XP_009384131.1|PREDICTED: probable xyloglucan endotransglucosylase/hydrolase protein 30 [Musa acuminata subsp. malaccensis]	sp|Q38908|XTH30_ARATH	Probable xyloglucan endotransglucosylase/hydrolase protein 30 OS=Arabidopsis thaliana GN=XTH30 PE=2 SV=2						GO:0004553;GO:0016762;GO:0016023;GO:0005618;GO:0006073;GO:0048046	hydrolase activity, hydrolyzing O-glycosyl compounds|xyloglucan:xyloglucosyl transferase activity|cytoplasmic membrane-bounded vesicle|cell wall|cellular glucan metabolic process|apoplast
comp49020_c0_seq1	1163	60.4072	1278.62	4.40373	0.00989875	gi|695045767|ref|XP_009410685.1|PREDICTED: uncharacterized protein LOC103992624 [Musa acuminata subsp. malaccensis]								GO:0005783	endoplasmic reticulum
comp49023_c0_seq1	708	5.75306	110.55	4.26422	0.0479281
comp49035_c0_seq1	515	35.4772	0	0	0.0372787
comp49036_c0_seq1	1002	667.355	0	0	2.62618e-05	gi|743761591|ref|XP_010943014.1|PREDICTED: uncharacterized protein LOC105060835 isoform X5 [Elaeis guineensis]								GO:0009535	chloroplast thylakoid membrane
comp49051_c0_seq1	1635	1141.98	93.863	-3.60484	0.0287919	gi|695046828|ref|XP_009411266.1|PREDICTED: uncharacterized protein LOC103993062 [Musa acuminata subsp. malaccensis]
comp49053_c0_seq1	1731	53.6953	870.841	4.01954	0.0178008	gi|695058003|ref|XP_009417300.1|PREDICTED: beta-glucosidase 12-like [Musa acuminata subsp. malaccensis]	sp|Q7XKV4|BGL12_ORYSJ	Beta-glucosidase 12 OS=Oryza sativa subsp. japonica GN=BGLU12 PE=2 SV=2	ko00940;ko00500;ko00460	Phenylpropanoid biosynthesis|Starch and sucrose metabolism|Cyanoamino acid metabolism	K01188	E3.2.1.21	beta-glucosidase	GO:0004553;GO:0009505;GO:0005975;GO:0009860	hydrolase activity, hydrolyzing O-glycosyl compounds|plant-type cell wall|carbohydrate metabolic process|pollen tube growth
comp49077_c0_seq3	397	164.921	9.3863	-4.13508	0.0402356
comp49087_c0_seq1	514	1.91769	115.764	5.91568	0.014073
comp49094_c0_seq2	1382	16.3003	782.192	5.58455	0.00249419	gi|695072658|ref|XP_009383460.1|PREDICTED: uncharacterized protein LOC103971218 [Musa acuminata subsp. malaccensis]
comp49095_c0_seq1	1227	1420.05	33.3735	-5.41109	0.00251669	gi|695058562|ref|XP_009417600.1|PREDICTED: 29 kDa ribonucleoprotein A, chloroplastic [Musa acuminata subsp. malaccensis] >gi|695058564|ref|XP_009417601.1| PREDICTED: 29 kDa ribonucleoprotein A, chloroplastic [Musa acuminata subsp. malaccensis]	sp|P19683|ROC4_NICSY	31 kDa ribonucleoprotein, chloroplastic OS=Nicotiana sylvestris PE=1 SV=1						GO:0003723;GO:0000398;GO:0009570;GO:0000166	RNA binding|mRNA splicing, via spliceosome|chloroplast stroma|nucleotide binding
comp49111_c0_seq1	916	0	123.065	Inf	0.00288745
comp49115_c1_seq1	696	531.199	19.8155	-4.74455	0.00913748	gi|410810873|emb|CCK33012.1|phosphoenolpyruvate carboxylase, partial [Neurachne lanigera]	sp|P29195|CAPP1_SORBI	Phosphoenolpyruvate carboxylase 1 OS=Sorghum bicolor GN=PEPC PE=2 SV=1	ko00620;ko00680;ko00710;ko00720;ko01200	Pyruvate metabolism|Methane metabolism|Carbon fixation in photosynthetic organisms|Carbon fixation pathways in prokaryotes|Carbon metabolism	K01595	ppc	phosphoenolpyruvate carboxylase	GO:0006099;GO:0008964;GO:0015977	tricarboxylic acid cycle|phosphoenolpyruvate carboxylase activity|carbon fixation
comp49115_c2_seq1	1240	413.262	30.2448	-3.7723	0.0328268	gi|414884996|tpg|DAA61010.1|TPA: phosphoenolpyruvate carboxylase4 [Zea mays]	sp|Q9FV66|CAPPB_FLATR	Phosphoenolpyruvate carboxylase 1 OS=Flaveria trinervia GN=PPCB PE=1 SV=1	ko00620;ko00680;ko00710;ko00720;ko01200	Pyruvate metabolism|Methane metabolism|Carbon fixation in photosynthetic organisms|Carbon fixation pathways in prokaryotes|Carbon metabolism	K01595	ppc	phosphoenolpyruvate carboxylase	GO:0015977;GO:0006099;GO:0009915;GO:0005829;GO:0008964	carbon fixation|tricarboxylic acid cycle|phloem sucrose loading|cytosol|phosphoenolpyruvate carboxylase activity
comp49131_c0_seq1	2117	3.83538	163.739	5.41589	0.0132205	gi|695056492|ref|XP_009416469.1|PREDICTED: uncharacterized protein LOC103997062 isoform X1 [Musa acuminata subsp. malaccensis]
comp49137_c0_seq1	827	50.8187	1.04292	-5.60666	0.0418106	gi|758982015|ref|XP_011390568.1|ribosomal 60S subunit protein L11 [Ustilago maydis 521] >gi|757945563|gb|KIS68036.1| ribosomal 60S subunit protein L11 [Ustilago maydis 521]	sp|Q7RVN0|RL11_NEUCR	60S ribosomal protein L11 OS=Neurospora crassa (strain ATCC 24698 / 74-OR23-1A / CBS 708.71 / DSM 1257 / FGSC 987) GN=rpl-11 PE=3 SV=2	ko03010	Ribosome	K02868	RP-L11e, RPL11	large subunit ribosomal protein L11e	GO:0005840;GO:0003735;GO:0006412	ribosome|structural constituent of ribosome|translation
comp49177_c0_seq1	1052	16.3003	851.025	5.70623	0.00202956	gi|743873422|ref|XP_010906808.1|PREDICTED: LOW QUALITY PROTEIN: protein G1-like4 [Elaeis guineensis]	sp|Q9LMK2|LSH6_ARATH
comp49190_c0_seq1	333	0	466.186	Inf	6.57467e-05
comp49192_c0_seq1	580	62.3248	0	0	0.0130341
comp49197_c0_seq1	415	321.213	11.4722	-4.80732	0.0124101
comp49218_c0_seq1	1033	0.958844	71.9617	6.22979	0.0211354	gi|698475980|ref|XP_009785344.1|PREDICTED: uncharacterized protein LOC104233617 [Nicotiana sylvestris]								GO:0016023	cytoplasmic membrane-bounded vesicle
comp49220_c0_seq1	875	183.139	7.30046	-4.64881	0.0233862
comp49230_c0_seq3	319	36.4361	0	0	0.0354685
comp49253_c0_seq1	1916	932.955	70.9187	-3.71757	0.0258098	gi|743860346|ref|XP_010942987.1|PREDICTED: rop guanine nucleotide exchange factor 14-like [Elaeis guineensis]	sp|Q56WM6|ROGFE_ARATH	Rop guanine nucleotide exchange factor 14 OS=Arabidopsis thaliana GN=ROPGEF14 PE=1 SV=1						GO:0005089;GO:0019344;GO:0080092	Rho guanyl-nucleotide exchange factor activity|cysteine biosynthetic process|regulation of pollen tube growth
comp49258_c0_seq1	359	36.4361	0	0	0.0354685
comp49264_c0_seq1	1294	107.391	1.04292	-6.68609	0.010943	gi|743768219|ref|XP_010914387.1|PREDICTED: peroxidase 3-like [Elaeis guineensis]	sp|Q9SUT2|PER39_ARATH	Peroxidase 39 OS=Arabidopsis thaliana GN=PER39 PE=1 SV=1	ko00940	Phenylpropanoid biosynthesis	K00430	E1.11.1.7	peroxidase	GO:0020037;GO:0046872;GO:0004601;GO:0055114;GO:0006979	heme binding|metal ion binding|peroxidase activity|oxidation-reduction process|response to oxidative stress
comp49308_c0_seq1	783	139.991	7.30046	-4.2612	0.0407222
comp49317_c0_seq1	967	72.8721	0	0	0.00993222
comp49323_c0_seq1	460	32.6007	0	0	0.0435168
comp49331_c0_seq1	690	4.79422	122.022	4.6697	0.0321323
comp49336_c0_seq1	1121	0.958844	449.5	8.87281	0.000213398	gi|694996400|ref|XP_009393825.1|PREDICTED: uncharacterized protein LOC103979409 [Musa acuminata subsp. malaccensis]
comp49339_c0_seq1	762	37.3949	0	0	0.0337772	gi|327195233|ref|YP_004339015.1|cytochrome c oxidase subunit 3 [Coccomyxa subellipsoidea C-169] >gi|325070729|gb|ADY75457.1| cytochrome c oxidase subunit 3 [Coccomyxa subellipsoidea C-169]	sp|P41312|COX3_DIDVI	Cytochrome c oxidase subunit 3 OS=Didelphis virginiana GN=MT-CO3 PE=3 SV=1	ko00190;ko04260	Oxidative phosphorylation|Cardiac muscle contraction	K02262	COX3	cytochrome c oxidase subunit 3	GO:0009451;GO:0004129;GO:0016021;GO:0005743;GO:0019646	RNA modification|cytochrome-c oxidase activity|integral component of membrane|mitochondrial inner membrane|aerobic electron transport chain
comp49360_c0_seq2	673	2.87653	617.41	7.74576	0.000276985
comp49367_c0_seq2	960	982.815	71.9617	-3.77162	0.0238194	gi|695062206|ref|XP_009419565.1|PREDICTED: uncharacterized protein LOC103999518 [Musa acuminata subsp. malaccensis] >gi|695062208|ref|XP_009419566.1| PREDICTED: uncharacterized protein LOC103999518 [Musa acuminata subsp. malaccensis] >gi|695062210|ref|XP_009419567.1| PREDICTED: uncharacterized protein LOC103999518 [Musa acuminata subsp. malaccensis]
comp49414_c0_seq2	1604	499.558	23.9872	-4.38031	0.0146386	gi|695024542|ref|XP_009399489.1|PREDICTED: uncharacterized protein LOC103983884 isoform X1 [Musa acuminata subsp. malaccensis]								GO:0009536	plastid
comp49416_c0_seq1	920	248.341	0	0	0.000505988
comp49420_c0_seq1	489	0	30.2448	Inf	0.0455653	gi|95020366|gb|ABF50708.1|neutral invertase 5 [Populus sp. UG-2006]	sp|Q67XD9|CINV2_ARATH	Alkaline/neutral invertase CINV2 OS=Arabidopsis thaliana GN=CINV2 PE=2 SV=1						GO:0005975;GO:0004575;GO:0005886;GO:0048364;GO:0006520;GO:0005634;GO:0005829;GO:0033926	carbohydrate metabolic process|sucrose alpha-glucosidase activity|plasma membrane|root development|cellular amino acid metabolic process|nucleus|cytosol|glycopeptide alpha-N-acetylgalactosaminidase activity
comp49432_c0_seq1	320	35.4772	0	0	0.0372787
comp49440_c0_seq1	1289	1016.37	90.7343	-3.48564	0.0340778	gi|743873867|ref|XP_010906934.1|PREDICTED: protein LOW PSII ACCUMULATION 1, chloroplastic isoform X1 [Elaeis guineensis]	sp|Q9SRY4|LPA1_ARATH	Protein LOW PSII ACCUMULATION 1, chloroplastic OS=Arabidopsis thaliana GN=LPA1 PE=1 SV=1						GO:0009658;GO:0006098;GO:0009507	chloroplast organization|pentose-phosphate shunt|chloroplast
comp49444_c0_seq1	700	397.92	5.21461	-6.25377	0.00222581
comp49505_c0_seq1	1465	1001.03	1.04292	-9.90664	2.56436e-05	gi|695024254|ref|XP_009399333.1|PREDICTED: uncharacterized protein LOC103983782 [Musa acuminata subsp. malaccensis]	sp|Q9SRY4|LPA1_ARATH	Protein LOW PSII ACCUMULATION 1, chloroplastic OS=Arabidopsis thaliana GN=LPA1 PE=1 SV=1
comp49517_c0_seq1	382	0	50.0603	Inf	0.0173905
comp49540_c0_seq2	1018	82.4606	0	0	0.00793576	gi|356557971|ref|XP_003547283.1|PREDICTED: CASP-like protein RCOM_0864260-like [Glycine max]	sp|A7R385|CSPLC_VITVI	CASP-like protein GSVIVT00013502001 OS=Vitis vinifera GN=GSVIVT00013502001 PE=2 SV=1						GO:0016021;GO:0005886	integral component of membrane|plasma membrane
comp49548_c0_seq1	2360	2239.86	230.486	-3.28066	0.0450711	gi|695040106|ref|XP_009407615.1|PREDICTED: exocyst complex component EXO70A1-like [Musa acuminata subsp. malaccensis]	sp|Q9LZD3|E70A1_ARATH	Exocyst complex component EXO70A1 OS=Arabidopsis thaliana GN=EXO70A1 PE=1 SV=1	ko04910	Insulin signaling pathway	K07195	EXOC7, EXO70	exocyst complex component 7	GO:0000145;GO:0006887	exocyst|exocytosis
comp49549_c0_seq1	1360	2561.07	0	0	1.33424e-06	gi|695059697|ref|XP_009418216.1|PREDICTED: psbQ-like protein 2, chloroplastic [Musa acuminata subsp. malaccensis]	sp|Q9SGH4|PQL2_ARATH	PsbQ-like protein 2, chloroplastic OS=Arabidopsis thaliana GN=PQL2 PE=1 SV=1	ko00195	Photosynthesis	K08901	psbQ	photosystem II oxygen-evolving enhancer protein 3	GO:0030095;GO:0009654;GO:0009767;GO:0009344;GO:0005509;GO:0019898;GO:0000023;GO:0019252;GO:0043085;GO:0045156;GO:0009543	chloroplast photosystem II|photosystem II oxygen evolving complex|photosynthetic electron transport chain|nitrite reductase complex [NAD(P)H]|calcium ion binding|extrinsic component of membrane|maltose metabolic process|starch biosynthetic process|positive regulation of catalytic activity|electron transporter, transferring electrons within the cyclic electron transport pathway of photosynthesis a…
comp49551_c0_seq2	324	39.3126	0	0	0.0307166
comp49554_c0_seq1	314	39.3126	0	0	0.0307166
comp49577_c0_seq1	1010	398.879	23.9872	-4.05561	0.0242982	gi|695021979|ref|XP_009398098.1|PREDICTED: uncharacterized protein LOC103982792 [Musa acuminata subsp. malaccensis]	sp|P54454|YQEI_BACSU	Probable RNA-binding protein YqeI OS=Bacillus subtilis (strain 168) GN=yqeI PE=4 SV=1						GO:0003723;GO:0009536	RNA binding|plastid
comp49625_c0_seq2	2573	0	152.267	Inf	0.00167687
comp49669_c0_seq1	626	0	34.4165	Inf	0.0360058
comp49680_c0_seq2	1103	3221.72	3.12877	-10.008	1.14059e-05	gi|728841800|gb|KHG21243.1|Chlorophyll a-b binding 4, chloroplastic -like protein [Gossypium arboreum]	sp|P27521|CA4_ARATH	Chlorophyll a-b binding protein 4, chloroplastic OS=Arabidopsis thaliana GN=LHCA4 PE=1 SV=1	ko00196	Photosynthesis - antenna proteins	K08910	LHCA4	light-harvesting complex I chlorophyll a/b binding protein 4	GO:0016020;GO:0046872;GO:0009765;GO:0009507	membrane|metal ion binding|photosynthesis, light harvesting|chloroplast
comp49698_c0_seq1	913	351.896	0	0	0.000181073	gi|672145324|ref|XP_008796576.1|PREDICTED: protein MIZU-KUSSEI 1 [Phoenix dactylifera]	sp|O22227|MIZ1_ARATH	Protein MIZU-KUSSEI 1 OS=Arabidopsis thaliana GN=MIZ1 PE=1 SV=1
comp49699_c0_seq1	1072	1397.99	0	0	3.64614e-06	gi|695012596|ref|XP_009393061.1|PREDICTED: uncharacterized protein LOC103978840 [Musa acuminata subsp. malaccensis]								GO:0006979;GO:0019288;GO:0010027;GO:0009535;GO:0030003;GO:0070838	response to oxidative stress|isopentenyl diphosphate biosynthetic process, methylerythritol 4-phosphate pathway|thylakoid membrane organization|chloroplast thylakoid membrane|cellular cation homeostasis|divalent metal ion transport
comp49701_c0_seq2	1558	10.5473	183.554	4.12126	0.0373075
comp49706_c0_seq1	312	44.1068	0	0	0.0245997
comp49709_c0_seq1	433	196.563	13.558	-3.85778	0.0461944	gi|743891826|ref|XP_010911412.1|PREDICTED: beta-galactosidase-like, partial [Elaeis guineensis]	sp|P45582|BGAL_ASPOF	Beta-galactosidase OS=Asparagus officinalis PE=2 SV=1						GO:0005975;GO:0009505;GO:0048046;GO:0030246;GO:0004565	carbohydrate metabolic process|plant-type cell wall|apoplast|carbohydrate binding|beta-galactosidase activity
comp49709_c1_seq1	1191	1440.18	108.464	-3.73096	0.0240565	gi|743888426|ref|XP_010910613.1|PREDICTED: beta-galactosidase-like, partial [Elaeis guineensis]	sp|P45582|BGAL_ASPOF	Beta-galactosidase OS=Asparagus officinalis PE=2 SV=1						GO:0005975;GO:0016023;GO:0009505;GO:0048046;GO:0030246;GO:0004565	carbohydrate metabolic process|cytoplasmic membrane-bounded vesicle|plant-type cell wall|apoplast|carbohydrate binding|beta-galactosidase activity
comp49718_c0_seq1	1121	0	99.0777	Inf	0.00485204	gi|695023432|ref|XP_009398887.1|PREDICTED: expansin-B15-like [Musa acuminata subsp. malaccensis]	sp|Q7XT40|EXB15_ORYSJ	Expansin-B15 OS=Oryza sativa subsp. japonica GN=EXPB15 PE=3 SV=2						GO:0009831;GO:0009828;GO:0009826;GO:0005576;GO:0019953	plant-type cell wall modification involved in multidimensional cell growth|plant-type cell wall loosening|unidimensional cell growth|extracellular region|sexual reproduction
comp49738_c0_seq1	379	200.398	0	0	0.00092078	gi|255585659|ref|XP_002533515.1|chlorophyll A/B binding protein, putative [Ricinus communis] >gi|223526625|gb|EEF28871.1| chlorophyll A/B binding protein, putative [Ricinus communis]	sp|P27524|CB4A_SOLLC	Chlorophyll a-b binding protein CP24 10A, chloroplastic OS=Solanum lycopersicum GN=CAP10A PE=3 SV=1	ko00196	Photosynthesis - antenna proteins	K08917	LHCB6	light-harvesting complex II chlorophyll a/b binding protein 6	GO:0010287;GO:0046872;GO:0009941;GO:0009765;GO:0010196;GO:0009535	plastoglobule|metal ion binding|chloroplast envelope|photosynthesis, light harvesting|nonphotochemical quenching|chloroplast thylakoid membrane
comp49738_c1_seq1	363	200.398	0	0	0.00092078	gi|743922235|ref|XP_011005195.1|PREDICTED: chlorophyll a-b binding protein CP24 10A, chloroplastic-like [Populus euphratica] >gi|743941455|ref|XP_011015216.1| PREDICTED: chlorophyll a-b binding protein CP24 10A, chloroplastic-like [Populus euphratica]	sp|P27525|CB4B_SOLLC	Chlorophyll a-b binding protein CP24 10B, chloroplastic OS=Solanum lycopersicum GN=CAP10B PE=3 SV=1	ko00196	Photosynthesis - antenna proteins	K08917	LHCB6	light-harvesting complex II chlorophyll a/b binding protein 6	GO:0016168;GO:0009651;GO:0046872;GO:0010196;GO:0009941;GO:0009783;GO:0006816;GO:0007030;GO:0009535;GO:0010287;GO:0009765;GO:0019344;GO:0035304	chlorophyll binding|response to salt stress|metal ion binding|nonphotochemical quenching|chloroplast envelope|photosystem II antenna complex|calcium ion transport|Golgi organization|chloroplast thylakoid membrane|plastoglobule|photosynthesis, light harvesting|cysteine biosynthetic process|regulation of protein dephosphorylation
comp49738_c2_seq1	386	279.024	2.08585	-7.06361	0.00185411	gi|743869854|ref|XP_010905907.1|PREDICTED: chlorophyll a-b binding protein CP24 10A, chloroplastic-like [Elaeis guineensis]	sp|P36494|CB4_SPIOL	Chlorophyll a-b binding protein CP24, chloroplastic OS=Spinacia oleracea PE=2 SV=1	ko00196	Photosynthesis - antenna proteins	K08917	LHCB6	light-harvesting complex II chlorophyll a/b binding protein 6	GO:0016168;GO:0009651;GO:0010196;GO:0009941;GO:0009783;GO:0006816;GO:0007030;GO:0009535;GO:0010287;GO:0009765;GO:0019344;GO:0035304	chlorophyll binding|response to salt stress|nonphotochemical quenching|chloroplast envelope|photosystem II antenna complex|calcium ion transport|Golgi organization|chloroplast thylakoid membrane|plastoglobule|photosynthesis, light harvesting|cysteine biosynthetic process|regulation of protein dephosphorylation
comp49745_c0_seq1	624	0	180.426	Inf	0.00106865
comp49767_c0_seq1	711	88.2136	0	0	0.00696648	gi|743856729|ref|XP_010941935.1|PREDICTED: E3 ubiquitin-protein ligase RNF5 [Elaeis guineensis]	sp|Q09463|RNF5_CAEEL	RING finger protein 5 OS=Caenorhabditis elegans GN=rnf-5 PE=1 SV=1	ko04141	Protein processing in endoplasmic reticulum	K10666	RNF5	E3 ubiquitin-protein ligase RNF5	GO:0008270;GO:0009536	zinc ion binding|plastid
comp49769_c0_seq1	577	64.2425	0	0	0.0123683
comp49779_c0_seq2	449	79.584	2.08585	-5.25377	0.0329025	gi|743754641|ref|XP_010939249.1|PREDICTED: uncharacterized protein LOC105057867 [Elaeis guineensis]	sp|Q94BT9|ATOX1_ARATH	Copper transport protein ATX1 OS=Arabidopsis thaliana GN=ATX1 PE=1 SV=1						GO:0005507;GO:0016023;GO:0006825	copper ion binding|cytoplasmic membrane-bounded vesicle|copper ion transport
comp49786_c0_seq1	1427	83.4194	1422.55	4.09195	0.0149	gi|115450409|ref|NP_001048805.1|Os03g0123500 [Oryza sativa Japonica Group] >gi|113547276|dbj|BAF10719.1| Os03g0123500, partial [Oryza sativa Japonica Group]	sp|Q94LW3|KNOS3_ORYSJ	Homeobox protein knotted-1-like 3 OS=Oryza sativa subsp. japonica GN=HOS66 PE=2 SV=1						GO:0045492;GO:0007155;GO:0045010;GO:0010090;GO:0045892;GO:0043565;GO:0048765;GO:0010413;GO:0003700;GO:2000652;GO:0005634;GO:0071555;GO:0010089	xylan biosynthetic process|cell adhesion|actin nucleation|trichome morphogenesis|negative regulation of transcription, DNA-templated|sequence-specific DNA binding|root hair cell differentiation|glucuronoxylan metabolic process|sequence-specific DNA binding transcription factor activity|regulation of secondary cell wall biogenesis|nucleus|cell wall organization|xylem development
comp49792_c0_seq1	963	32.6007	428.641	3.7168	0.034156	gi|672199131|ref|XP_008777534.1|PREDICTED: glutathione S-transferase U18-like [Phoenix dactylifera]	sp|Q9LQ48|GSTUF_ARATH	Glutathione S-transferase U15 OS=Arabidopsis thaliana GN=GSTU15 PE=2 SV=1	ko00480;ko00980;ko00982	Glutathione metabolism|Metabolism of xenobiotics by cytochrome P450|Drug metabolism - cytochrome P450	K00799	GST, gst	glutathione S-transferase	GO:0006749;GO:0016740;GO:0048527;GO:0060416;GO:0009507;GO:0046686;GO:0080167;GO:0009704	glutathione metabolic process|transferase activity|lateral root development|response to growth hormone|chloroplast|response to cadmium ion|response to karrikin|de-etiolation
comp49801_c0_seq3	679	0	34.4165	Inf	0.0360058
comp49817_c0_seq1	443	0	92.8201	Inf	0.00559676
comp49837_c0_seq1	862	4.79422	411.954	6.42505	0.00173822	gi|658032635|ref|XP_008351827.1|PREDICTED: probable boron transporter 2 [Malus domestica]	sp|Q8VYR7|BOR1_ARATH	Boron transporter 1 OS=Arabidopsis thaliana GN=BOR1 PE=1 SV=1						GO:0035445;GO:0005768;GO:0005773;GO:0005452;GO:0016328;GO:0043674;GO:0010036;GO:0080139;GO:0016021	borate transmembrane transport|endosome|vacuole|inorganic anion exchanger activity|lateral plasma membrane|columella|response to boron-containing substance|borate efflux transmembrane transporter activity|integral component of membrane
comp49837_c1_seq1	2358	206.151	2413.32	3.54924	0.0325399	gi|672182554|ref|XP_008811526.1|PREDICTED: probable boron transporter 2 isoform X2 [Phoenix dactylifera]	sp|Q9M1P7|BOR2_ARATH	Probable boron transporter 2 OS=Arabidopsis thaliana GN=BOR2 PE=2 SV=1						GO:0035445;GO:0005768;GO:0005773;GO:0005452;GO:0016328;GO:0043674;GO:0010036;GO:0080139;GO:0016021	borate transmembrane transport|endosome|vacuole|inorganic anion exchanger activity|lateral plasma membrane|columella|response to boron-containing substance|borate efflux transmembrane transporter activity|integral component of membrane
comp49838_c0_seq1	1781	33.5595	1380.83	5.36267	0.00267825	gi|695031600|ref|XP_009403322.1|PREDICTED: cell division cycle protein 48-like [Musa acuminata subsp. malaccensis]	sp|Q9P6Q3|BCS1_SCHPO	Probable mitochondrial chaperone bcs1 OS=Schizosaccharomyces pombe (strain 972 / ATCC 24843) GN=SPAC644.07 PE=2 SV=1						GO:0017111;GO:0005524	nucleoside-triphosphatase activity|ATP binding
comp49849_c1_seq1	838	4415.48	74.0475	-5.89797	0.00214252	gi|743794783|ref|XP_010924265.1|PREDICTED: 50S ribosomal protein L12, chloroplastic-like [Elaeis guineensis] >gi|743794789|ref|XP_010924266.1| PREDICTED: 50S ribosomal protein L12, chloroplastic-like [Elaeis guineensis] >gi|743794793|ref|XP_010924267.1| PREDICTED: 50S ribosomal protein L12, chloroplastic-like [Elaeis guineensis]	sp|O22386|RK12_ORYSJ	50S ribosomal protein L12, chloroplastic OS=Oryza sativa subsp. japonica GN=RPL12-2 PE=2 SV=2	ko03010	Ribosome	K02935	RP-L7, MRPL12, rplL	large subunit ribosomal protein L7/L12	GO:0042742;GO:0005840;GO:0003735;GO:0009295;GO:0009570;GO:0006412;GO:0009535	defense response to bacterium|ribosome|structural constituent of ribosome|nucleoid|chloroplast stroma|translation|chloroplast thylakoid membrane
comp49853_c0_seq1	1035	0	276.375	Inf	0.000320824	gi|672164463|ref|XP_008802109.1|PREDICTED: bidirectional sugar transporter SWEET14-like [Phoenix dactylifera]	sp|Q10LI8|SWT12_ORYSJ	Bidirectional sugar transporter SWEET12 OS=Oryza sativa subsp. japonica GN=SWEET12 PE=2 SV=1						GO:0008515;GO:0005887;GO:0015770	sucrose transmembrane transporter activity|integral component of plasma membrane|sucrose transport
comp49861_c0_seq1	839	105.473	3.12877	-5.07513	0.0281587
comp49869_c0_seq1	458	0	1502.85	Inf	2.60831e-06
comp49912_c1_seq1	643	0	302.448	Inf	0.000245361	gi|695041707|ref|XP_009408470.1|PREDICTED: protein NRT1/ PTR FAMILY 2.13-like [Musa acuminata subsp. malaccensis]	sp|Q8RX77|PTR21_ARATH	Nitrate transporter 1.7 OS=Arabidopsis thaliana GN=NRT1.7 PE=1 SV=1						GO:0080055;GO:0010098;GO:0009793;GO:0005886;GO:0043562;GO:0080054	low-affinity nitrate transport|suspensor development|embryo development ending in seed dormancy|plasma membrane|cellular response to nitrogen levels|low-affinity nitrate transmembrane transporter activity
comp49912_c2_seq1	1112	0.958844	331.649	8.43415	0.000521868	gi|695041707|ref|XP_009408470.1|PREDICTED: protein NRT1/ PTR FAMILY 2.13-like [Musa acuminata subsp. malaccensis]	sp|Q8RX77|PTR21_ARATH	Nitrate transporter 1.7 OS=Arabidopsis thaliana GN=NRT1.7 PE=1 SV=1						GO:0005215;GO:0016020;GO:0006810	transporter activity|membrane|transport
comp49928_c0_seq1	711	0.958844	75.0904	6.29119	0.0196562	gi|695024278|ref|XP_009399346.1|PREDICTED: sulfated surface glycoprotein 185-like [Musa acuminata subsp. malaccensis]								GO:0008233;GO:0008289;GO:0016023;GO:0006869;GO:0031225;GO:0006508;GO:0009561;GO:0000041	peptidase activity|lipid binding|cytoplasmic membrane-bounded vesicle|lipid transport|anchored component of membrane|proteolysis|megagametogenesis|transition metal ion transport
comp49935_c0_seq1	789	1386.49	12.5151	-6.79162	0.000404353	gi|672159298|ref|XP_008799406.1|PREDICTED: uncharacterized protein LOC103714053 [Phoenix dactylifera]
comp49940_c0_seq1	762	2125.76	0	0	1.67397e-06	gi|470103380|ref|XP_004288117.1|PREDICTED: NAD(P)H-quinone oxidoreductase subunit O, chloroplastic [Fragaria vesca subsp. vesca]								GO:0046777;GO:0010598;GO:0055114;GO:0019684;GO:0010155;GO:0009535;GO:0010258;GO:0016655;GO:0005886	protein autophosphorylation|NAD(P)H dehydrogenase complex (plastoquinone)|oxidation-reduction process|photosynthesis, light reaction|regulation of proton transport|chloroplast thylakoid membrane|NADH dehydrogenase complex (plastoquinone) assembly|oxidoreductase activity, acting on NAD(P)H, quinone or similar compound as acceptor|plasma membrane
comp49961_c0_seq1	616	23.9711	296.19	3.62716	0.0455014	gi|42541167|gb|AAS19475.1|MYB1 [Tradescantia fluminensis]	sp|P81393|MYB08_ANTMA	Myb-related protein 308 OS=Antirrhinum majus GN=MYB308 PE=2 SV=1						GO:0003677;GO:0003682	DNA binding|chromatin binding
comp49963_c0_seq1	351	126.567	0	0	0.00304801
comp49974_c0_seq1	408	0	54.232	Inf	0.0149873	gi|470137161|ref|XP_004304339.1|PREDICTED: protein MIZU-KUSSEI 1 [Fragaria vesca subsp. vesca]	sp|O22227|MIZ1_ARATH	Protein MIZU-KUSSEI 1 OS=Arabidopsis thaliana GN=MIZ1 PE=1 SV=1						GO:0009506	plasmodesma
comp49995_c0_seq1	2079	2408.62	156.438	-3.94454	0.0194629	gi|672171219|ref|XP_008805674.1|PREDICTED: RNA polymerase sigma factor sigB-like [Phoenix dactylifera]	sp|P26683|SIGA_NOSS1	RNA polymerase sigma factor SigA OS=Nostoc sp. (strain PCC 7120 / UTEX 2576) GN=sigA PE=3 SV=1						GO:0006399;GO:0006098;GO:0010218;GO:0016117;GO:0003899;GO:0006352;GO:0001053;GO:0009902;GO:0019288;GO:0006355;GO:0009637;GO:0003677;GO:0003700;GO:0006364;GO:0010027	tRNA metabolic process|pentose-phosphate shunt|response to far red light|carotenoid biosynthetic process|DNA-directed RNA polymerase activity|DNA-templated transcription, initiation|plastid sigma factor activity|chloroplast relocation|isopentenyl diphosphate biosynthetic process, methylerythritol 4-phosphate pathway|regulation of transcription, DNA-templated|response to blue light|DNA binding|seq…
comp49998_c0_seq3	1021	0	32.3306	Inf	0.0404162	gi|695077526|ref|XP_009386106.1|PREDICTED: probable WRKY transcription factor 14 [Musa acuminata subsp. malaccensis]
comp50004_c0_seq1	682	0	585.08	Inf	3.29385e-05	gi|743772883|ref|XP_010916760.1|PREDICTED: UDP-glycosyltransferase 72B1-like [Elaeis guineensis]	sp|Q9M156|U72B1_ARATH	UDP-glycosyltransferase 72B1 OS=Arabidopsis thaliana GN=UGT72B1 PE=1 SV=1						GO:0010363;GO:0009636;GO:0009805;GO:0035251;GO:0009651;GO:0009611;GO:0042178;GO:0009963;GO:0006612;GO:0005634	regulation of plant-type hypersensitive response|response to toxic substance|coumarin biosynthetic process|UDP-glucosyltransferase activity|response to salt stress|response to wounding|xenobiotic catabolic process|positive regulation of flavonoid biosynthetic process|protein targeting to membrane|nucleus
comp50012_c0_seq2	1179	59.4483	0	0	0.0141487	gi|720070781|ref|XP_010277854.1|PREDICTED: uncharacterized protein LOC104612204 [Nelumbo nucifera]	sp|P46518|LEA14_GOSHI	Late embryogenesis abundant protein Lea14-A OS=Gossypium hirsutum GN=LEA14-A PE=2 SV=1						GO:0005829;GO:0016049;GO:0009651;GO:0009269;GO:0009506;GO:0000902;GO:0048193;GO:0006094;GO:0006096;GO:0019344;GO:0005794;GO:0005886;GO:0009793	cytosol|cell growth|response to salt stress|response to desiccation|plasmodesma|cell morphogenesis|Golgi vesicle transport|gluconeogenesis|glycolytic process|cysteine biosynthetic process|Golgi apparatus|plasma membrane|embryo development ending in seed dormancy
comp50016_c0_seq1	1198	0	59.4466	Inf	0.0127176	gi|576993722|gb|EUC66388.1|aldo/keto reductase [Rhizoctonia solani AG-3 Rhs1AP]	sp|Q09923|YAKC_SCHPO	Aldo-keto reductase yakc [NADP(+)] OS=Schizosaccharomyces pombe (strain 972 / ATCC 24843) GN=yakc PE=1 SV=1
comp50018_c0_seq1	721	0	32.3306	Inf	0.0404162	gi|672140993|ref|XP_008794315.1|PREDICTED: LOB domain-containing protein 29-like [Phoenix dactylifera]	sp|Q9M2J7|LBD29_ARATH	LOB domain-containing protein 29 OS=Arabidopsis thaliana GN=LBD29 PE=2 SV=1						GO:0010311;GO:0005634	lateral root formation|nucleus
comp50027_c0_seq2	797	310.665	0	0	0.000263056	gi|743780973|ref|XP_010920697.1|PREDICTED: zinc finger protein ZAT11-like [Elaeis guineensis]	sp|Q9LX85|ZAT8_ARATH	Zinc finger protein ZAT8 OS=Arabidopsis thaliana GN=ZAT8 PE=2 SV=1						GO:0046872	metal ion binding
comp50037_c0_seq1	309	0	34.4165	Inf	0.0360058	gi|749852016|gb|KIJ24007.1|hypothetical protein M422DRAFT_275310, partial [Sphaerobolus stellatus SS14]
comp50056_c1_seq1	819	548.459	5.21461	-6.71668	0.000938009	gi|674909411|emb|CDY23706.1|BnaC01g24150D [Brassica napus]
comp50057_c0_seq1	754	0	39.6311	Inf	0.027491	gi|695046178|ref|XP_009410908.1|PREDICTED: GDSL esterase/lipase At4g10955-like isoform X2 [Musa acuminata subsp. malaccensis]	sp|Q680C0|GDL62_ARATH	GDSL esterase/lipase At4g10955 OS=Arabidopsis thaliana GN=At4g10955 PE=2 SV=1						GO:0006629;GO:0004806	lipid metabolic process|triglyceride lipase activity
comp50065_c0_seq1	591	167.798	4.17169	-5.32995	0.01421
comp50087_c0_seq1	1082	0	67.79	Inf	0.0101042	gi|695039035|ref|XP_009407041.1|PREDICTED: transcription factor FER-LIKE IRON DEFICIENCY-INDUCED TRANSCRIPTION FACTOR [Musa acuminata subsp. malaccensis]	sp|Q0V7X4|FIT_ARATH	Transcription factor FER-LIKE IRON DEFICIENCY-INDUCED TRANSCRIPTION FACTOR OS=Arabidopsis thaliana GN=FIT PE=1 SV=1						GO:0071281;GO:0071369;GO:0000041;GO:0032940;GO:0006355;GO:0003677;GO:0016023;GO:0034756;GO:0046983;GO:0003700;GO:0071732;GO:0005634	cellular response to iron ion|cellular response to ethylene stimulus|transition metal ion transport|secretion by cell|regulation of transcription, DNA-templated|DNA binding|cytoplasmic membrane-bounded vesicle|regulation of iron ion transport|protein dimerization activity|sequence-specific DNA binding transcription factor activity|cellular response to nitric oxide|nucleus
comp50093_c0_seq1	516	336.554	6.25754	-5.7491	0.00448527
comp50102_c0_seq1	686	18.218	376.495	4.36919	0.0175545
comp50115_c0_seq1	832	0	46.9315	Inf	0.0197023	gi|695044159|ref|XP_009409814.1|PREDICTED: CSC1-like protein At1g32090 [Musa acuminata subsp. malaccensis]	sp|Q03516|RSN1_YEAST	Uncharacterized protein RSN1 OS=Saccharomyces cerevisiae (strain ATCC 204508 / S288c) GN=RSN1 PE=1 SV=1						GO:0016023;GO:0009506;GO:0005794;GO:0005886	cytoplasmic membrane-bounded vesicle|plasmodesma|Golgi apparatus|plasma membrane
comp50123_c0_seq1	758	457.368	0	0	8.18169e-05	gi|695072640|ref|XP_009383451.1|PREDICTED: thioredoxin M-type, chloroplastic-like [Musa acuminata subsp. malaccensis]	sp|Q41864|TRXM_MAIZE	Thioredoxin M-type, chloroplastic OS=Zea mays GN=TRM1 PE=2 SV=1						GO:0009055;GO:0045454;GO:0006662;GO:0009507;GO:0015035;GO:0055114	electron carrier activity|cell redox homeostasis|glycerol ether metabolic process|chloroplast|protein disulfide oxidoreductase activity|oxidation-reduction process
comp50167_c0_seq1	569	737.351	0	0	1.9594e-05
comp50167_c1_seq1	459	656.808	9.3863	-6.12877	0.00149042	gi|223973321|gb|ACN30848.1|unknown [Zea mays] >gi|413947416|gb|AFW80065.1| hypothetical protein ZEAMMB73_868395 [Zea mays]	sp|Q9FY06|PPF1_PEA	Inner membrane protein PPF-1, chloroplastic OS=Pisum sativum GN=PPF-1 PE=2 SV=2	ko03070;ko03060	Bacterial secretion system|Protein export	K03217	yidC, spoIIIJ, OXA1	YidC/Oxa1 family membrane protein insertase	GO:0045893;GO:0090342;GO:0042744;GO:0035304;GO:0010207;GO:0009902;GO:0051205;GO:0015450;GO:0016021;GO:0045038;GO:0042793;GO:0009535;GO:0006364;GO:0010027	positive regulation of transcription, DNA-templated|regulation of cell aging|hydrogen peroxide catabolic process|regulation of protein dephosphorylation|photosystem II assembly|chloroplast relocation|protein insertion into membrane|P-P-bond-hydrolysis-driven protein transmembrane transporter activity|integral component of membrane|protein import into chloroplast thylakoid membrane|transcription f…
[truncated: 3,327 more rows]
